# Supplementary material for: COVID-19 in Memes: The Adaptive Response of Societies to the Pandemic?
Source: Int J Environ Res Public Health. 2022 Oct 10;19(19):12969. doi: 10.3390/ijerph191912969 (PMC9566158; doi:10.3390/ijerph191912969)
Supplement: Supplementary file 1 [file ijerph-19-12969-s001.zip]

Archive with 11 entries (10 files):
- ijerph-1941197-supplementary/
- ijerph-1941197-supplementary/.RData
- ijerph-1941197-supplementary/.Rhistory
- ijerph-1941197-supplementary/correlation_heatmap.R
- ijerph-1941197-supplementary/File S1. Supplementary_analyses_and_results.pdf
- ijerph-1941197-supplementary/File S2. memes_country_data.xlsx
- ijerph-1941197-supplementary/File S3. Meme_text_data.xlsx
- ijerph-1941197-supplementary/File S4. Results_questionnaire.xlsx
- ijerph-1941197-supplementary/File S5. coronavirus_memes_cleaned.txt
- ijerph-1941197-supplementary/File S6. non_coronavirus_memes_cleaned.txt
- ijerph-1941197-supplementary/File S7. All_analyses_memes.R
