# Supplementary material for: COVID-19 in Memes: The Adaptive Response of Societies to the Pandemic?
Source: Int J Environ Res Public Health. 2022 Oct 10;19(19):12969. doi: 10.3390/ijerph191912969 (PMC9566158; doi:10.3390/ijerph191912969)
Supplement: Supplementary file 1 [file ijerph-19-12969-s001.zip › ijerph-1941197-supplementary/File S2. memes_country_data.xlsx]

## Sheet: Data_by_country
Country	Coronavirus_meme	Coronavirus_meme_occurr	Covid19_meme	Covid19_meme_occurr	Covid_meme	Covid_meme_occurr	Tot_dea1M_pop	T_cas1M_pop	Tot_cases	Tot_deaths	Internet_users	Perc_pop	Population	GDP_PC
Afghanistan	0	0	0	0	0	0	33	941	36710	1284	4068194	12.6	32225560	509
Albania	33	1	0	0	13	1	58	1918	5519	166	2105339	71.8	2930187	5215
Algeria	0	0	0	0	1	1	28	716	31465	1231	19704622	47.7	41318142	3310
Andorra	0	0	0	0	0	0	673	11970	925	52	76095	98.9	76965	40897
Angola	0	0	0	0	0	0	2	36	1199	55	4271053	14.3	29784193	1896
Antigua and Barbuda	0	0	0	0	0	0	31	929	91	3	77529	76	102012	14450
Argentina	34	1	9	1	22	1	81	4464	201919	3648	33561876	75.8	44271041	8442
Armenia	12	1	0	0	0	0	254	13176	39050	754	2043110	69.7	2930450	4268
Aruba	0	0	0	0	0	0	28	1142	122	3	102285	97.2	105264	30253
Australia	80	1	43	1	86	1	8	702	17923	208	21159515	86.5	24450561	51812
Austria	14	1	0	0	3	1	80	2364	21304	718	7681957	87.9	8735453	48105
Azerbaijan	0	0	0	0	0	0	46	3197	32443	462	7763795	79	9827589	4214
Bahamas	60	1	0	0	0	0	36	1646	648	14	336057	85	395361	28608
Bahrain	0	0	0	0	0	0	86	24344	41536	147	1431090	95.9	1492584	23443
Bangladesh	4	1	0	0	3	1	19	1461	240746	3154	117238000	70.5	166303498	1969
Barbados	0	0	0	0	0	0	24	459	132	7	233604	81.8	285719	15191
Belarus	0	0	0	0	0	0	60	7204	68067	567	7048231	74.4	9468338	6411
Belgium	13	1	0	0	14	1	849	5986	69402	9845	10021242	87.7	11429336	44594
Belize	0	0	0	0	0	0	5	143	57	2	176400	47.1	374681	4436
Benin	0	0	0	0	0	0	3	149	1805	36	1578008	14.1	11175692	1291
Bermuda	0	0	0	0	0	0	145	2522	157	9	60349	98.4	61349	117098
Bhutan	0	0	0	0	0	0	NA	132	102	NA	388541	48.1	807610	3122
Bolivia	30	1	0	0	19	1	262	6742	78793	3064	4843916	43.8	11051601	3143
Bosnia and Herzegovina	0	0	0	0	0	0	107	3750	12296	352	3330502	95	3507017	6032
Botswana	0	0	0	0	0	0	0.8	341	804	2	948977	41.4	2291661	6711
Brazil	15	1	3	1	14	1	443	12852	2733677	94130	160010801	75	213300278	6797
British Virgin Islands	0	0	0	0	0	0	33	264	8	1	14456	46.3	31196	48511
Brunei	40	1	0	0	18	1	7	322	141	3	406705	94.9	428697	27466
Bulgaria	11	1	0	0	6	1	56	1722	11955	388	4492326	63.4	7084571	9976
Burkina Faso	0	0	0	0	0	0	3	55	1143	53	3047909	15.9	19193382	831
Burundi	0	0	0	0	0	0	0.08	33	395	1	607311	5.6	10864245	274
Cabo Verde	0	0	0	0	0	0	43	4577	2547	24	320062	58.2	549935	3064
Cambodia	0	0	0	0	0	0	NA	14	240	NA	5441827	34	16005373	1513
Cameroon	0	0	0	0	0	0	15	649	17255	391	5580465	23.2	24053727	1499
Canada	54	1	39	1	100	1	237	3094	116884	8945	33950632	92.7	36624199	43242
Caribbean Netherlands	0	0	0	0	0	0	NA	495	13	NA	22089	85	25987	24200
Cayman Islands	0	0	0	0	0	0	15	3086	203	1	49906	81.1	61559	91393
Central African Republic	0	0	0	0	0	0	12	954	4614	59	202204	4.3	4659080	477
Chad	0	0	0	0	0	0	5	57	936	75	968500	6.5	14899994	615
Channel Islands	0	0	0	0	0	0	270	3373	587	47	139702	81.1	172259	85433
Chile	31	1	3	1	29	1	502	18803	359731	9608	14864456	82.3	18054726	13232
China	0	0	0	0	0	0	3	59	84385	4634	988990000	70.1	1411778724	10500
Colombia	20	1	8	1	24	1	209	6237	317651	10650	30548252	62.3	49065615	5333
Comoros	0	0	0	0	0	0	8	443	386	7	69020	8.5	813912	1403
Congo	0	0	0	0	0	0	10	579	3200	54	455055	8.7	5260750	1973
Costa Rica	36	1	0	0	33	1	32	3722	18975	162	3511549	71.6	4905769	12077
Croatia	15	1	0	0	5	1	36	1282	5260	149	2811056	67.1	4189353	13828
Cuba	0	0	0	0	0	0	8	234	2646	87	5638956	49.1	11484636	9100
Curacao	0	0	0	0	0	0	6	177	29	1	112225	68.1	164794	19701
Cyprus	17	1	0	0	15	1	16	952	1150	19	952369	80.7	1179551	26624
Czech Republic	29	1	0	0	10	1	36	1569	16800	384	8358728	78.7	10618303	22762
Democratic Republic of Congo	0	0	0	0	0	0	2	102	9115	215	7011507	6.6	106731000	557
Denmark	13	1	0	0	7	1	106	2380	13789	615	5407278	93.3	5797966	60909
Djibouti	0	0	0	0	0	0	60	5217	5161	59	532849	55.7	956985	3426
Dominica	0	0	0	0	0	0	NA	250	18	NA	51467	69.6	73925	7268
Dominican Republic	18	1	0	0	10	1	108	6654	72243	1178	6997472	65	10766998	7268
Ecuador	17	1	0	0	24	1	325	4898	86524	5750	9521056	57.3	16624858	5600
Egypt	0	0	0	0	0	0	47	922	94483	4865	54740141	53.9	101545209	3548
El Salvador	28	1	0	0	43	1	72	2689	17448	467	1993079	31.2	6377853	3799
Equatorial Guinea	0	0	0	0	0	0	59	3427	4821	83	332642	26.2	1267689	7143
Eritrea	0	0	0	0	0	0	NA	79	279	NA	66402	1.3	5068831	643
Estonia	23	1	0	0	17	1	47	1567	2079	63	1153786	88.1	1309632	23312
Eswatini	0	0	0	0	0	0	37	2390	2775	43	414278	30.3	1367254	3416
Ethiopia	0	0	0	0	0	0	3	162	18706	310	19543075	18.6	104957438	936
Faeroe Islands	0	0	0	0	0	0	NA	4603	225	NA	48097	97.6	49290	64270
Falkland Islands	0	0	0	0	0	0	NA	3727	13	NA	2881	99	2910	70800
Fiji	0	0	0	0	0	0	1	30	27	1	452479	50	905502	4882
Finland	26	1	0	0	13	1	59	1345	7453	329	4831170	87.5	5523231	49041
France	7	1	9	1	13	1	464	2922	190739	30272	58038536	89.3	64979548	38625
French Guiana	0	0	0	0	0	0	144	26249	7857	43	203600	67.3	302500	17100
French Polynesia	0	0	0	0	0	0	NA	221	62	NA	205746	72.7	283007	14324
Gabon	0	0	0	0	0	0	22	3377	7531	50	1040000	51.4	2025137	7006
Gambia	0	0	0	0	0	0	4	206	498	9	416753	19.8	2100568	787
Georgia	11	1	0	0	0	0	4	295	1177	17	2366406	60.5	3912061	4279
Germany	7	1	0	0	3	1	110	2523	211462	9226	77794405	94.7	82114224	45724
Ghana	0	0	0	0	0	0	6	1189	37014	182	4065541	14.1	28833629	2329
Gibraltar	0	0	0	0	0	0	NA	5580	188	NA	32494	94	34571	92843
Greece	8	1	0	0	4	1	20	447	4662	208	7923438	71	11159773	17677
Greenland	0	0	0	0	0	0	NA	247	14	NA	39242	69.5	56480	54471
Grenada	0	0	0	0	0	0	NA	213	24	NA	63692	59.1	107825	9680
Guadeloupe	0	0	0	0	0	0	35	662	265	14	290500	72.6	400196	25479
Guatemala	29	1	0	0	32	1	111	2859	51306	1995	6883796	40.7	16913503	4603
Guinea	0	0	0	0	0	0	3	556	7317	46	1449758	11.4	12717176	1194
Guinea-Bissau	0	0	0	0	0	0	14	1005	1981	27	73148	3.9	1861283	728
Guyana	0	0	0	0	0	0	27	602	474	21	290375	37.3	777859	6956
Haiti	0	0	0	0	0	0	14	654	7468	165	1353986	12.3	10981229	1177
Holy See	0	0	0	0	0	0	NA	14981	12	NA	93	12.1	767	21198
Honduras	36	1	0	0	19	1	138	4304	42685	1368	2977793	32.1	9265067	2406
Hong Kong	14	1	0	0	11	1	5	468	3512	34	6585678	89.4	7364883	46324
Hungary	18	1	0	0	15	1	62	470	4535	597	7461297	76.8	9721559	15899
Iceland	20	1	0	0	55	1	29	5585	1907	10	329196	98.3	335025	59261
India	5	1	3	1	6	1	28	1307	1804702	38161	778090000	56.9	1366417754	1901
Indonesia	3	1	16	1	18	1	19	407	111455	5236	212354070	79.6	266911900	3870
Iran	1	1	0	0	0	0	204	3680	309437	17190	78086663	94.1	83020323	2283
Iraq	5	1	0	0	0	0	121	3205	129151	4868	18892351	49.4	38274618	4158
Ireland	55	1	0	0	48	1	357	5293	26162	1763	4024552	84.5	4761657	83813
Isle of Man	0	0	0	0	0	0	282	3949	336	24	61000	72.1	84584	89108
Israel	9	1	0	0	6	1	58	7917	72815	536	6788737	81.6	8321570	43611
Italy	30	1	7	1	16	1	582	4103	248070	35154	50540000	83.7	60416000	31676
Ivory Coast	0	0	0	0	0	0	4	612	16182	102	10650818	43.8	24294750	2326
Jamaica	13	1	0	0	13	1	3	298	883	10	1409888	48.8	2890299	4665
Japan	1	1	0	0	1	1	8	290	36689	1011	116350000	91.3	127484450	40113
Jordan	0	0	0	0	0	0	1	119	1213	11	6480202	66.8	9702353	4283
Kazakhstan	3	1	0	0	0	0	42	4873	91593	793	13913699	76.4	18204499	9056
Kenya	0	0	0	0	11	1	7	409	22053	369	8861485	17.8	49699862	1838
Kuwait	10	1	0	0	0	0	107	15881	67911	457	4053797	98	4136528	32373
Kyrgyzstan	0	0	0	0	0	0	216	5620	36719	1409	2309235	38.2	6045117	1174
Laos	0	0	0	0	0	0	NA	3	20	NA	1749517	25.5	6858160	2630
Latvia	13	1	0	0	27	1	17	660	1243	32	1585471	81.3	1949670	17620
Lebanon	0	0	0	0	3	1	9	716	4885	62	4755187	78.2	6082357	4891
Lesotho	0	0	0	0	0	0	9	335	718	19	665312	29.8	2233339	861
Liberia	0	0	0	0	0	0	15	238	1207	77	377607	8	4731906	583
Libya	0	0	0	0	0	0	12	558	3837	83	1387116	21.8	6374616	3699
Liechtenstein	0	0	0	0	0	0	26	2334	89	1	37201	98.1	37922	180367
Lithuania	9	1	0	0	6	1	29	776	2110	80	2243448	77.6	2890297	19998
Luxembourg	48	1	0	0	14	1	187	10935	6855	117	570794	97.8	583455	115874
Macao	2	1	0	0	0	0	NA	71	46	NA	517789	83.2	622567	86118
Madagascar	0	0	0	0	0	0	4	415	11528	114	2505948	9.8	25570895	496
Malawi	0	0	0	0	0	0	6	221	4231	123	2566126	13.8	18622104	625
Malaysia	10	1	20	1	18	1	4	278	8999	125	25343685	80.1	31624264	10402
Maldives	0	0	0	0	0	0	33	7692	4164	18	275717	63.2	436330	7456
Mali	0	0	0	0	0	0	6	125	2541	124	2358540	12.7	18541980	859
Malta	56	1	0	0	0	0	20	1947	860	9	344970	80.1	430835	27885
Martinique	0	0	0	0	0	0	40	717	269	15	214217	56.9	376480	30056
Mauritania	0	0	0	0	0	0	34	1357	6323	157	919398	20.8	4420184	1673
Mauritius	14	1	0	0	19	1	8	270	344	10	702911	55.6	1265138	8623
Mayotte	0	0	0	0	0	0	143	10835	2962	39	58900	21.3	276100	13163
Mexico	38	1	14	1	48	1	368	3364	434193	47472	89000000	69	128972439	8347
Moldova	8	1	0	0	0	0	196	6289	25362	791	3083783	76.1	4051212	4551
Monaco	0	0	0	0	0	0	102	3056	120	4	37553	97	38695	190513
Mongolia	0	0	0	0	0	0	NA	89	293	NA	729236	23.7	3075647	4007
Montenegro	0	0	0	0	0	0	81	5187	3258	51	505055	80.3	628960	7686
Montserrat	0	0	0	0	0	0	200	2604	13	1	2833	54.7	5177	13487
Morocco	0	0	0	0	5	1	10	691	25537	382	22072765	61.8	35739580	3009
Mozambique	0	0	0	0	0	0	0.4	62	1946	13	6162217	20.8	29668834	449
Myanmar	0	0	0	0	15	1	0.1	6	353	6	16374103	30.7	53370609	1400
Namibia	0	0	0	0	0	0	4	901	2294	11	933450	36.8	2533794	4211
Nepal	9	1	0	0	13	1	2	697	20332	57	10078000	34.4	29304998	1155
Netherlands	10	1	0	0	7	1	359	3215	55098	6149	15877494	93.2	17035938	52304
New Caledonia	0	0	0	0	0	0	NA	77	22	NA	226557	82	276255	12580
New Zealand	48	1	100	1	78	1	4	313	1565	22	4273353	90.8	4705818	41792
Nicaragua	42	1	0	0	13	1	17	554	3672	116	1732218	27.9	6217581	1905
Niger	0	0	0	0	0	0	3	47	1147	69	2194985	10.2	21477348	2097
Nigeria	0	0	0	0	1	1	4	212	43841	888	136203231	66.2	205886311	2097
North Macedonia	0	0	0	0	0	0	239	5306	11054	497	1589659	76.3	2083160	5888
Norway	16	1	0	0	13	1	47	1708	9268	255	5120225	96.5	5305383	67295
Oman	0	0	0	0	0	0	82	15469	79159	421	3717818	80.2	4636262	15343
Pakistan	6	1	0	0	3	1	27	1264	279698	5976	101455354	47.5	213756286	1194
Palestine	0	0	0	0	0	0	16	2406	12297	84	3208312	65.2	4920724	3240
Panama	38	1	0	0	30	1	340	15612	67453	1471	2371852	57.9	4098587	12269
Papua New Guinea	0	0	0	0	0	0	0.2	12	110	2	924955	11.2	8251162	2637
Paraguay	24	1	0	0	24	1	7	790	5644	52	4160340	61.1	6811297	4950
Peru	38	1	15	1	36	1	594	12991	428850	19614	15674241	48.7	32165485	6127
Philippines	12	1	13	1	33	1	19	940	103104	2059	73003313	69.6	104918090	3299
Poland	9	1	0	0	3	1	46	1239	46894	1731	34697848	90.4	38382576	15656
Portugal	18	1	0	0	25	1	170	5048	51463	1738	7622142	73.8	10329506	22440
Qatar	16	1	0	0	16	1	63	39571	111107	177	2532059	95.9	2639211	50806
Réunion	0	0	0	0	0	0	4	745	667	4	493600	54.9	842767	26794
Romania	15	1	0	0	10	1	126	2766	53186	2413	12545558	63.8	19679306	12896
Russia	1	1	0	0	1	1	97	5830	850870	14128	124000000	84.8	146171015	10127
Rwanda	0	0	0	0	0	0	0.4	159	2062	5	2657770	21.8	12208407	798
Saint Kitts and Nevis	0	0	0	0	0	0	NA	319	17	NA	44669	80.7	55345	17436
Saint Lucia	0	0	0	0	0	0	NA	136	25	NA	90889	50.8	178844	9276
Saint Martin	0	0	0	0	0	0	77	1369	53	3	7339	18.8	40654	15400
Saint Pierre Miquelon	0	0	0	0	0	0	NA	691	4	NA	4600	79	5533	34900
Saint Vincent and the Grenadines	0	0	0	0	0	0	NA	496	55	NA	72048	65.6	109897	7298
Sainth Barth	0	0	0	0	0	0	NA	911	9	NA	2025	20.5	9897	42356
San Marino	0	0	0	0	0	0	1238	20596	699	42	20100	60.2	33400	47731
Sao Tome and Principe	0	0	0	0	0	0	68	3982	874	15	61155	29.9	204327	2158
Saudi Arabia	2	1	0	0	2	1	84	7998	278835	2917	27048861	82.1	32938213	20110
Senegal	0	0	0	0	0	0	12	616	10344	209	4698108	29.6	15850567	1488
Serbia	6	1	0	0	1	1	68	2999	26193	590	6182411	70.3	8790574	7666
Seychelles	0	0	0	0	0	0	NA	1159	114	NA	55677	58.8	94737	11425
Sierra Leone	0	0	0	0	0	0	8	231	1843	67	1000575	13.2	7557212	485
Singapore	28	1	40	1	58	1	5	9023	52825	27	4821119	84.5	5708844	59798
Sint Maarten	0	0	0	0	0	0	373	3402	146	16	29600	68.6	43200	29160
Slovakia	8	1	0	0	6	1	5	429	2344	29	4446926	81.6	5447662	19157
Slovenia	23	1	0	0	5	1	58	1049	2180	120	1640893	78.9	2079976	25180
Somalia	0	0	0	0	0	0	6	202	3220	93	294851	2	14742523	309
South Africa	20	1	14	1	26	1	141	8614	511485	8366	31858027	56.2	56717156	5091
South Korea	6	1	0	0	2	1	6	280	14366	301	49421084	96.9	50982212	31489
South Sudan	0	0	0	0	0	0	4	217	2429	46	1003542	8	12575714	1120
Spain	23	1	0	0	16	1	609	7295	341090	28463	42400756	90.7	46750321	27057
Sri Lanka	0	0	0	0	4	1	0.5	132	2823	11	7121116	34.1	20876917	3682
Sudan	0	0	0	0	0	0	17	267	11738	752	12512639	30.9	40533330	596
Suriname	0	0	0	0	0	0	46	3149	1849	27	275785	48.9	563402	6491
Sweden	16	1	0	0	8	1	568	8013	80969	5739	9554907	96.4	9910701	51926
Switzerland	23	1	0	0	11	1	229	4105	35550	1981	7942864	93.7	8476005	86602
Syria	0	0	0	0	0	0	3	46	809	44	6257430	34.3	18269868	2033
Taiwan	3	1	0	0	2	1	0.3	20	475	7	21920626	92.8	23626456	28371
Tajikistan	0	0	0	0	0	0	6	784	7495	61	1959127	22	8921343	859
Tanzania	0	0	0	0	0	0	0.4	9	509	21	9169603	16	57310019	1077
Thailand	2	1	0	0	5	1	0.8	48	3317	58	36513941	52.9	69037513	7189
Timor-Leste	0	0	0	0	0	0	NA	18	24	NA	515100	48.3	1066409	2422
Togo	0	0	0	0	0	0	2	116	961	19	963795	12.4	7797694	915
Trinidad and Tobago	34	1	0	0	50	1	6	130	182	8	1058744	77.3	1369125	15384
Tunisia	0	0	0	0	0	0	4	132	1561	51	6400330	55.5	11532127	3320
Turkey	1	1	0	0	1	1	68	2758	232856	5728	62075879	76.9	80745020	8538
Turks and Caicos	0	0	0	0	0	0	52	2941	114	2	31000	81	53701	23880
Uganda	0	0	0	0	0	0	0.09	26	1182	4	10162807	23.7	42862958	817
Ukraine	2	1	0	0	1	1	39	1651	72168	1725	29470000	66.6	44222947	3727
United Arab Emirates	16	1	0	0	14	1	35	6161	60999	351	8913217	94.8	9400145	43103
United Kingdom	65	1	19	1	32	1	680	4486	304695	46201	65001016	98.2	66181585	40285
United States	100	1	35	1	76	1	478	14534	4813552	158361	312320000	96.3	324459463	63544
Uruguay	29	1	0	0	13	1	10	370	1286	36	2360269	68.3	3456750	15438
Uzbekistan	0	0	0	0	0	0	5	756	25336	151	16692456	52.3	31910641	1686
Venezuela	9	1	0	0	11	1	6	711	20206	174	20564451	64.3	31977065	16056
Vietnam	1	1	0	0	3	1	0.06	6	620	6	68172134	70	97338579	2786
Western Sahara	0	0	0	0	0	0	2	17	10	1	380000	62.9	604600	2500
Yemen	0	0	0	0	0	0	17	58	1734	497	7548512	26.7	28250420	824
Zambia	0	0	0	0	0	0	9	344	6347	170	4760715	27.8	17094130	1051
Zimbabwe	0	0	0	0	0	0	5	263	3921	70	4472992	27.1	16529904	1128

## Sheet: trends
Week	Interest	String
2019-10-13	0.5	Coronavirus death
2019-10-20	0	Coronavirus death
2019-10-27	0	Coronavirus death
2019-11-03	0	Coronavirus death
2019-11-10	0	Coronavirus death
2019-11-17	0	Coronavirus death
2019-11-24	0	Coronavirus death
2019-12-01	0	Coronavirus death
2019-12-08	0.5	Coronavirus death
2019-12-15	0	Coronavirus death
2019-12-22	0	Coronavirus death
2019-12-29	0	Coronavirus death
2020-01-05	0.5	Coronavirus death
2020-01-12	0.5	Coronavirus death
2020-01-19	2	Coronavirus death
2020-01-26	18	Coronavirus death
2020-02-02	18	Coronavirus death
2020-02-09	17	Coronavirus death
2020-02-16	12	Coronavirus death
2020-02-23	28	Coronavirus death
2020-03-01	34	Coronavirus death
2020-03-08	62	Coronavirus death
2020-03-15	91	Coronavirus death
2020-03-22	100	Coronavirus death
2020-03-29	78	Coronavirus death
2020-04-05	69	Coronavirus death
2020-04-12	55	Coronavirus death
2020-04-19	44	Coronavirus death
2020-04-26	37	Coronavirus death
2020-05-03	33	Coronavirus death
2020-05-10	28	Coronavirus death
2020-05-17	25	Coronavirus death
2020-05-24	23	Coronavirus death
2020-05-31	18	Coronavirus death
2020-06-07	16	Coronavirus death
2020-06-14	15	Coronavirus death
2020-06-21	15	Coronavirus death
2020-06-28	15	Coronavirus death
2020-07-05	14	Coronavirus death
2020-07-12	13	Coronavirus death
2020-07-19	11	Coronavirus death
2020-07-26	10	Coronavirus death
2020-08-02	9	Coronavirus death
2020-08-09	8	Coronavirus death
2020-08-16	6	Coronavirus death
2020-08-23	6	Coronavirus death
2020-08-30	6	Coronavirus death
2020-09-06	6	Coronavirus death
2020-09-13	5	Coronavirus death
2020-09-20	5	Coronavirus death
2020-09-27	5	Coronavirus death
2020-10-04	4	Coronavirus death
2019-10-13	0.5	Coronavirus
2019-10-20	0.5	Coronavirus
2019-10-27	0.5	Coronavirus
2019-11-03	0.5	Coronavirus
2019-11-10	0.5	Coronavirus
2019-11-17	0.5	Coronavirus
2019-11-24	0.5	Coronavirus
2019-12-01	0.5	Coronavirus
2019-12-08	0.5	Coronavirus
2019-12-15	0.5	Coronavirus
2019-12-22	0.5	Coronavirus
2019-12-29	0.5	Coronavirus
2020-01-05	0.5	Coronavirus
2020-01-12	0.5	Coronavirus
2020-01-19	5	Coronavirus
2020-01-26	15	Coronavirus
2020-02-02	9	Coronavirus
2020-02-09	7	Coronavirus
2020-02-16	6	Coronavirus
2020-02-23	28	Coronavirus
2020-03-01	35	Coronavirus
2020-03-08	74	Coronavirus
2020-03-15	100	Coronavirus
2020-03-22	83	Coronavirus
2020-03-29	68	Coronavirus
2020-04-05	67	Coronavirus
2020-04-12	57	Coronavirus
2020-04-19	43	Coronavirus
2020-04-26	30	Coronavirus
2020-05-03	27	Coronavirus
2020-05-10	24	Coronavirus
2020-05-17	19	Coronavirus
2020-05-24	16	Coronavirus
2020-05-31	14	Coronavirus
2020-06-07	13	Coronavirus
2020-06-14	12	Coronavirus
2020-06-21	13	Coronavirus
2020-06-28	13	Coronavirus
2020-07-05	13	Coronavirus
2020-07-12	12	Coronavirus
2020-07-19	11	Coronavirus
2020-07-26	10	Coronavirus
2020-08-02	9	Coronavirus
2020-08-09	8	Coronavirus
2020-08-16	8	Coronavirus
2020-08-23	7	Coronavirus
2020-08-30	7	Coronavirus
2020-09-06	7	Coronavirus
2020-09-13	8	Coronavirus
2020-09-20	7	Coronavirus
2020-09-27	7	Coronavirus
2020-10-04	7	Coronavirus
2019-10-13	0	Coronavirus meme
2019-10-20	0	Coronavirus meme
2019-10-27	0	Coronavirus meme
2019-11-03	0	Coronavirus meme
2019-11-10	0	Coronavirus meme
2019-11-17	0	Coronavirus meme
2019-11-24	0	Coronavirus meme
2019-12-01	0	Coronavirus meme
2019-12-08	0	Coronavirus meme
2019-12-15	0	Coronavirus meme
2019-12-22	0	Coronavirus meme
2019-12-29	0	Coronavirus meme
2020-01-05	0	Coronavirus meme
2020-01-12	0.5	Coronavirus meme
2020-01-19	7	Coronavirus meme
2020-01-26	32	Coronavirus meme
2020-02-02	13	Coronavirus meme
2020-02-09	13	Coronavirus meme
2020-02-16	5	Coronavirus meme
2020-02-23	20	Coronavirus meme
2020-03-01	40	Coronavirus meme
2020-03-08	100	Coronavirus meme
2020-03-15	100	Coronavirus meme
2020-03-22	64	Coronavirus meme
2020-03-29	40	Coronavirus meme
2020-04-05	25	Coronavirus meme
2020-04-12	17	Coronavirus meme
2020-04-19	13	Coronavirus meme
2020-04-26	10	Coronavirus meme
2020-05-03	9	Coronavirus meme
2020-05-10	6	Coronavirus meme
2020-05-17	5	Coronavirus meme
2020-05-24	4	Coronavirus meme
2020-05-31	3	Coronavirus meme
2020-06-07	2	Coronavirus meme
2020-06-14	2	Coronavirus meme
2020-06-21	3	Coronavirus meme
2020-06-28	3	Coronavirus meme
2020-07-05	3	Coronavirus meme
2020-07-12	3	Coronavirus meme
2020-07-19	3	Coronavirus meme
2020-07-26	2	Coronavirus meme
2020-08-02	2	Coronavirus meme
2020-08-09	2	Coronavirus meme
2020-08-16	2	Coronavirus meme
2020-08-23	2	Coronavirus meme
2020-08-30	1	Coronavirus meme
2020-09-06	2	Coronavirus meme
2020-09-13	1	Coronavirus meme
2020-09-20	1	Coronavirus meme
2020-09-27	3	Coronavirus meme
2020-10-04	2	Coronavirus meme
2019-10-13	78	Meme
2019-10-20	81	Meme
2019-10-27	81	Meme
2019-11-03	84	Meme
2019-11-10	84	Meme
2019-11-17	84	Meme
2019-11-24	82	Meme
2019-12-01	82	Meme
2019-12-08	80	Meme
2019-12-15	82	Meme
2019-12-22	79	Meme
2019-12-29	81	Meme
2020-01-05	82	Meme
2020-01-12	78	Meme
2020-01-19	80	Meme
2020-01-26	79	Meme
2020-02-02	81	Meme
2020-02-09	82	Meme
2020-02-16	77	Meme
2020-02-23	82	Meme
2020-03-01	82	Meme
2020-03-08	89	Meme
2020-03-15	96	Meme
2020-03-22	100	Meme
2020-03-29	98	Meme
2020-04-05	94	Meme
2020-04-12	96	Meme
2020-04-19	96	Meme
2020-04-26	90	Meme
2020-05-03	89	Meme
2020-05-10	86	Meme
2020-05-17	84	Meme
2020-05-24	80	Meme
2020-05-31	80	Meme
2020-06-07	80	Meme
2020-06-14	80	Meme
2020-06-21	85	Meme
2020-06-28	80	Meme
2020-07-05	77	Meme
2020-07-12	81	Meme
2020-07-19	82	Meme
2020-07-26	82	Meme
2020-08-02	81	Meme
2020-08-09	82	Meme
2020-08-16	82	Meme
2020-08-23	82	Meme
2020-08-30	80	Meme
2020-09-06	79	Meme
2020-09-13	80	Meme
2020-09-20	76	Meme
2020-09-27	77	Meme
2020-10-04	76	Meme
2019-10-13	43	Death
2019-10-20	43	Death
2019-10-27	50	Death
2019-11-03	56	Death
2019-11-10	56	Death
2019-11-17	48	Death
2019-11-24	47	Death
2019-12-01	46	Death
2019-12-08	53	Death
2019-12-15	46	Death
2019-12-22	48	Death
2019-12-29	52	Death
2020-01-05	49	Death
2020-01-12	48	Death
2020-01-19	49	Death
2020-01-26	81	Death
2020-02-02	57	Death
2020-02-09	53	Death
2020-02-16	55	Death
2020-02-23	59	Death
2020-03-01	62	Death
2020-03-08	71	Death
2020-03-15	87	Death
2020-03-22	100	Death
2020-03-29	95	Death
2020-04-05	89	Death
2020-04-12	83	Death
2020-04-19	86	Death
2020-04-26	93	Death
2020-05-03	73	Death
2020-05-10	68	Death
2020-05-17	65	Death
2020-05-24	71	Death
2020-05-31	70	Death
2020-06-07	61	Death
2020-06-14	79	Death
2020-06-21	60	Death
2020-06-28	60	Death
2020-07-05	61	Death
2020-07-12	67	Death
2020-07-19	58	Death
2020-07-26	58	Death
2020-08-02	56	Death
2020-08-09	53	Death
2020-08-16	57	Death
2020-08-23	58	Death
2020-08-30	59	Death
2020-09-06	56	Death
2020-09-13	54	Death
2020-09-20	54	Death
2020-09-27	52	Death
2020-10-04	50	Death
2019-10-13	0	Covid meme
2019-10-20	0	Covid meme
2019-10-27	0	Covid meme
2019-11-03	0	Covid meme
2019-11-10	0	Covid meme
2019-11-17	0	Covid meme
2019-11-24	0	Covid meme
2019-12-01	0	Covid meme
2019-12-08	0	Covid meme
2019-12-15	0	Covid meme
2019-12-22	0	Covid meme
2019-12-29	0	Covid meme
2020-01-05	0	Covid meme
2020-01-12	0	Covid meme
2020-01-19	0	Covid meme
2020-01-26	0	Covid meme
2020-02-02	0	Covid meme
2020-02-09	1	Covid meme
2020-02-16	1	Covid meme
2020-02-23	2	Covid meme
2020-03-01	5	Covid meme
2020-03-08	30	Covid meme
2020-03-15	82	Covid meme
2020-03-22	100	Covid meme
2020-03-29	88	Covid meme
2020-04-05	81	Covid meme
2020-04-12	72	Covid meme
2020-04-19	59	Covid meme
2020-04-26	54	Covid meme
2020-05-03	48	Covid meme
2020-05-10	46	Covid meme
2020-05-17	43	Covid meme
2020-05-24	35	Covid meme
2020-05-31	31	Covid meme
2020-06-07	26	Covid meme
2020-06-14	25	Covid meme
2020-06-21	34	Covid meme
2020-06-28	39	Covid meme
2020-07-05	37	Covid meme
2020-07-12	42	Covid meme
2020-07-19	38	Covid meme
2020-07-26	43	Covid meme
2020-08-02	37	Covid meme
2020-08-09	33	Covid meme
2020-08-16	31	Covid meme
2020-08-23	30	Covid meme
2020-08-30	30	Covid meme
2020-09-06	26	Covid meme
2020-09-13	27	Covid meme
2020-09-20	28	Covid meme
2020-09-27	42	Covid meme
2020-10-04	40	Covid meme
2019-10-13	0	Covid19 meme
2019-10-20	0	Covid19 meme
2019-10-27	0	Covid19 meme
2019-11-03	0	Covid19 meme
2019-11-10	0	Covid19 meme
2019-11-17	0	Covid19 meme
2019-11-24	0	Covid19 meme
2019-12-01	0	Covid19 meme
2019-12-08	0	Covid19 meme
2019-12-15	0	Covid19 meme
2019-12-22	0	Covid19 meme
2019-12-29	0	Covid19 meme
2020-01-05	0	Covid19 meme
2020-01-12	0	Covid19 meme
2020-01-19	0	Covid19 meme
2020-01-26	0	Covid19 meme
2020-02-02	0	Covid19 meme
2020-02-09	0	Covid19 meme
2020-02-16	1	Covid19 meme
2020-02-23	7	Covid19 meme
2020-03-01	13	Covid19 meme
2020-03-08	32	Covid19 meme
2020-03-15	92	Covid19 meme
2020-03-22	89	Covid19 meme
2020-03-29	95	Covid19 meme
2020-04-05	67	Covid19 meme
2020-04-12	37	Covid19 meme
2020-04-19	33	Covid19 meme
2020-04-26	36	Covid19 meme
2020-05-03	18	Covid19 meme
2020-05-10	27	Covid19 meme
2020-05-17	24	Covid19 meme
2020-05-24	16	Covid19 meme
2020-05-31	13	Covid19 meme
2020-06-07	10	Covid19 meme
2020-06-14	12	Covid19 meme
2020-06-21	12	Covid19 meme
2020-06-28	20	Covid19 meme
2020-07-05	8	Covid19 meme
2020-07-12	18	Covid19 meme
2020-07-19	10	Covid19 meme
2020-07-26	11	Covid19 meme
2020-08-02	100	Covid19 meme
2020-08-09	13	Covid19 meme
2020-08-16	6	Covid19 meme
2020-08-23	5	Covid19 meme
2020-08-30	9	Covid19 meme
2020-09-06	7	Covid19 meme
2020-09-13	19	Covid19 meme
2020-09-20	5	Covid19 meme
2020-09-27	7	Covid19 meme
2020-10-04	7	Covid19 meme

## Sheet: trends_Covid_Covid19
Week	Interest	String
2019-10-13	0	Covid_memes
2019-10-20	0	Covid_memes
2019-10-27	0	Covid_memes
2019-11-03	0	Covid_memes
2019-11-10	0	Covid_memes
2019-11-17	0	Covid_memes
2019-11-24	0	Covid_memes
2019-12-01	0	Covid_memes
2019-12-08	0	Covid_memes
2019-12-15	0	Covid_memes
2019-12-22	0	Covid_memes
2019-12-29	0	Covid_memes
2020-01-05	0	Covid_memes
2020-01-12	0	Covid_memes
2020-01-19	0	Covid_memes
2020-01-26	0	Covid_memes
2020-02-02	0	Covid_memes
2020-02-09	1	Covid_memes
2020-02-16	1	Covid_memes
2020-02-23	2	Covid_memes
2020-03-01	5	Covid_memes
2020-03-08	30	Covid_memes
2020-03-15	82	Covid_memes
2020-03-22	100	Covid_memes
2020-03-29	88	Covid_memes
2020-04-05	81	Covid_memes
2020-04-12	72	Covid_memes
2020-04-19	59	Covid_memes
2020-04-26	54	Covid_memes
2020-05-03	48	Covid_memes
2020-05-10	46	Covid_memes
2020-05-17	43	Covid_memes
2020-05-24	35	Covid_memes
2020-05-31	31	Covid_memes
2020-06-07	26	Covid_memes
2020-06-14	25	Covid_memes
2020-06-21	34	Covid_memes
2020-06-28	39	Covid_memes
2020-07-05	37	Covid_memes
2020-07-12	42	Covid_memes
2020-07-19	38	Covid_memes
2020-07-26	43	Covid_memes
2020-08-02	37	Covid_memes
2020-08-09	33	Covid_memes
2020-08-16	31	Covid_memes
2020-08-23	30	Covid_memes
2020-08-30	30	Covid_memes
2020-09-06	26	Covid_memes
2020-09-13	27	Covid_memes
2020-09-20	28	Covid_memes
2020-09-27	42	Covid_memes
2020-10-04	40	Covid_memes

## Sheet: covid_data
Week	N	Variable
2019-10-13	0	Coronavirus SARS-CoV-2 new cases
2019-10-20	0	Coronavirus SARS-CoV-2 new cases
2019-10-27	0	Coronavirus SARS-CoV-2 new cases
2019-11-03	0	Coronavirus SARS-CoV-2 new cases
2019-11-10	0	Coronavirus SARS-CoV-2 new cases
2019-11-17	0	Coronavirus SARS-CoV-2 new cases
2019-11-24	0	Coronavirus SARS-CoV-2 new cases
2019-12-01	0	Coronavirus SARS-CoV-2 new cases
2019-12-08	0	Coronavirus SARS-CoV-2 new cases
2019-12-15	0	Coronavirus SARS-CoV-2 new cases
2019-12-22	0	Coronavirus SARS-CoV-2 new cases
2019-12-29	0	Coronavirus SARS-CoV-2 new cases
2020-01-05	0	Coronavirus SARS-CoV-2 new cases
2020-01-12	0	Coronavirus SARS-CoV-2 new cases
2020-01-19	0	Coronavirus SARS-CoV-2 new cases
2020-01-26	694	Coronavirus SARS-CoV-2 new cases
2020-02-02	2604	Coronavirus SARS-CoV-2 new cases
2020-02-09	2672	Coronavirus SARS-CoV-2 new cases
2020-02-16	1277	Coronavirus SARS-CoV-2 new cases
2020-02-23	1017	Coronavirus SARS-CoV-2 new cases
2020-03-01	1734	Coronavirus SARS-CoV-2 new cases
2020-03-08	3662	Coronavirus SARS-CoV-2 new cases
2020-03-15	10983	Coronavirus SARS-CoV-2 new cases
2020-03-22	26064	Coronavirus SARS-CoV-2 new cases
2020-03-29	63149	Coronavirus SARS-CoV-2 new cases
2020-04-05	82123	Coronavirus SARS-CoV-2 new cases
2020-04-12	85878	Coronavirus SARS-CoV-2 new cases
2020-04-19	81153	Coronavirus SARS-CoV-2 new cases
2020-04-26	84889	Coronavirus SARS-CoV-2 new cases
2020-05-03	82602	Coronavirus SARS-CoV-2 new cases
2020-05-10	61578	Coronavirus SARS-CoV-2 new cases
2020-05-17	100012	Coronavirus SARS-CoV-2 new cases
2020-05-24	101502	Coronavirus SARS-CoV-2 new cases
2020-05-31	117551	Coronavirus SARS-CoV-2 new cases
2020-06-07	136409	Coronavirus SARS-CoV-2 new cases
2020-06-14	137526	Coronavirus SARS-CoV-2 new cases
2020-06-21	182966	Coronavirus SARS-CoV-2 new cases
2020-06-28	190025	Coronavirus SARS-CoV-2 new cases
2020-07-05	202921	Coronavirus SARS-CoV-2 new cases
2020-07-12	230370	Coronavirus SARS-CoV-2 new cases
2020-07-19	166735	Coronavirus SARS-CoV-2 new cases
2020-07-26	204632	Coronavirus SARS-CoV-2 new cases
2020-08-02	263580	Coronavirus SARS-CoV-2 new cases
2020-08-09	274169	Coronavirus SARS-CoV-2 new cases
2020-08-16	268087	Coronavirus SARS-CoV-2 new cases
2020-08-23	244613	Coronavirus SARS-CoV-2 new cases
2020-08-30	265931	Coronavirus SARS-CoV-2 new cases
2020-09-06	297325	Coronavirus SARS-CoV-2 new cases
2020-09-13	308315	Coronavirus SARS-CoV-2 new cases
2020-09-20	304528	Coronavirus SARS-CoV-2 new cases
2020-09-27	298724	Coronavirus SARS-CoV-2 new cases
2020-10-04	312550	Coronavirus SARS-CoV-2 new cases
2019-10-13	0	Coronavirus SARS-CoV-2 new deaths
2019-10-20	0	Coronavirus SARS-CoV-2 new deaths
2019-10-27	0	Coronavirus SARS-CoV-2 new deaths
2019-11-03	0	Coronavirus SARS-CoV-2 new deaths
2019-11-10	0	Coronavirus SARS-CoV-2 new deaths
2019-11-17	0	Coronavirus SARS-CoV-2 new deaths
2019-11-24	0	Coronavirus SARS-CoV-2 new deaths
2019-12-01	0	Coronavirus SARS-CoV-2 new deaths
2019-12-08	0	Coronavirus SARS-CoV-2 new deaths
2019-12-15	0	Coronavirus SARS-CoV-2 new deaths
2019-12-22	0	Coronavirus SARS-CoV-2 new deaths
2019-12-29	0	Coronavirus SARS-CoV-2 new deaths
2020-01-05	0	Coronavirus SARS-CoV-2 new deaths
2020-01-12	0	Coronavirus SARS-CoV-2 new deaths
2020-01-19	0	Coronavirus SARS-CoV-2 new deaths
2020-01-26	15	Coronavirus SARS-CoV-2 new deaths
2020-02-02	46	Coronavirus SARS-CoV-2 new deaths
2020-02-09	89	Coronavirus SARS-CoV-2 new deaths
2020-02-16	143	Coronavirus SARS-CoV-2 new deaths
2020-02-23	103	Coronavirus SARS-CoV-2 new deaths
2020-03-01	53	Coronavirus SARS-CoV-2 new deaths
2020-03-08	98	Coronavirus SARS-CoV-2 new deaths
2020-03-15	343	Coronavirus SARS-CoV-2 new deaths
2020-03-22	1636	Coronavirus SARS-CoV-2 new deaths
2020-03-29	3465	Coronavirus SARS-CoV-2 new deaths
2020-04-05	5799	Coronavirus SARS-CoV-2 new deaths
2020-04-12	6262	Coronavirus SARS-CoV-2 new deaths
2020-04-19	6463	Coronavirus SARS-CoV-2 new deaths
2020-04-26	6017	Coronavirus SARS-CoV-2 new deaths
2020-05-03	8657	Coronavirus SARS-CoV-2 new deaths
2020-05-10	8499	Coronavirus SARS-CoV-2 new deaths
2020-05-17	5340	Coronavirus SARS-CoV-2 new deaths
2020-05-24	4286	Coronavirus SARS-CoV-2 new deaths
2020-05-31	4461	Coronavirus SARS-CoV-2 new deaths
2020-06-07	4586	Coronavirus SARS-CoV-2 new deaths
2020-06-14	4281	Coronavirus SARS-CoV-2 new deaths
2020-06-21	4742	Coronavirus SARS-CoV-2 new deaths
2020-06-28	4632	Coronavirus SARS-CoV-2 new deaths
2020-07-05	5193	Coronavirus SARS-CoV-2 new deaths
2020-07-12	5282	Coronavirus SARS-CoV-2 new deaths
2020-07-19	4496	Coronavirus SARS-CoV-2 new deaths
2020-07-26	4843	Coronavirus SARS-CoV-2 new deaths
2020-08-02	5901	Coronavirus SARS-CoV-2 new deaths
2020-08-09	6210	Coronavirus SARS-CoV-2 new deaths
2020-08-16	5993	Coronavirus SARS-CoV-2 new deaths
2020-08-23	5776	Coronavirus SARS-CoV-2 new deaths
2020-08-30	5364	Coronavirus SARS-CoV-2 new deaths
2020-09-06	5469	Coronavirus SARS-CoV-2 new deaths
2020-09-13	5536	Coronavirus SARS-CoV-2 new deaths
2020-09-20	5618	Coronavirus SARS-CoV-2 new deaths
2020-09-27	5384	Coronavirus SARS-CoV-2 new deaths
2020-10-04	5074	Coronavirus SARS-CoV-2 new deaths
2019-10-13	2440	Webpages in Google Search
2019-10-20	2290	Webpages in Google Search
2019-10-27	2260	Webpages in Google Search
2019-11-03	4719	Webpages in Google Search
2019-11-10	2620	Webpages in Google Search
2019-11-17	2400	Webpages in Google Search
2019-11-24	2580	Webpages in Google Search
2019-12-01	2780	Webpages in Google Search
2019-12-08	2370	Webpages in Google Search
2019-12-15	2370	Webpages in Google Search
2019-12-22	10	Webpages in Google Search
2019-12-29	3660	Webpages in Google Search
2020-01-05	3660	Webpages in Google Search
2020-01-12	3660	Webpages in Google Search
2020-01-19	1950	Webpages in Google Search
2020-01-26	3670	Webpages in Google Search
2020-02-02	11000	Webpages in Google Search
2020-02-09	7500	Webpages in Google Search
2020-02-16	7260	Webpages in Google Search
2020-02-23	7260	Webpages in Google Search
2020-03-01	7260	Webpages in Google Search
2020-03-08	7260	Webpages in Google Search
2020-03-15	21600	Webpages in Google Search
2020-03-22	14600	Webpages in Google Search
2020-03-29	14300	Webpages in Google Search
2020-04-05	14300	Webpages in Google Search
2020-04-12	14300	Webpages in Google Search
2020-04-19	14300	Webpages in Google Search
2020-04-26	22500	Webpages in Google Search
2020-05-03	8140	Webpages in Google Search
2020-05-10	8360	Webpages in Google Search
2020-05-17	8230	Webpages in Google Search
2020-05-24	8400	Webpages in Google Search
2020-05-31	8150	Webpages in Google Search
2020-06-07	16000	Webpages in Google Search
2020-06-14	6970	Webpages in Google Search
2020-06-21	6610	Webpages in Google Search
2020-06-28	6500	Webpages in Google Search
2020-07-05	7040	Webpages in Google Search
2020-07-12	6450	Webpages in Google Search
2020-07-19	16100	Webpages in Google Search
2020-07-26	8310	Webpages in Google Search
2020-08-02	9100	Webpages in Google Search
2020-08-09	8320	Webpages in Google Search
2020-08-16	8980	Webpages in Google Search
2020-08-23	8950	Webpages in Google Search
2020-08-30	1720	Webpages in Google Search
2020-09-06	8160	Webpages in Google Search
2020-09-13	8190	Webpages in Google Search
2020-09-20	7610	Webpages in Google Search
2020-09-27	8190	Webpages in Google Search
2020-10-04	8230	Webpages in Google Search

## Sheet: Graph_corr
CD	C	CRM	C19	CVM	M	D	CNC	CND	GS
0.5	0.5	0	0	0	78	43	0	0	2440
0	0.5	0	0	0	81	43	0	0	2290
0	0.5	0	0	0	81	50	0	0	2260
0	0.5	0	0	0	84	56	0	0	4719
0	0.5	0	0	0	84	56	0	0	2620
0	0.5	0	0	0	84	48	0	0	2400
0	0.5	0	0	0	82	47	0	0	2580
0	0.5	0	0	0	82	46	0	0	2780
0.5	0.5	0	0	0	80	53	0	0	2370
0	0.5	0	0	0	82	46	0	0	2370
0	0.5	0	0	0	79	48	0	0	10
0	0.5	0	0	0	81	52	0	0	3660
0.5	0.5	0	0	0	82	49	0	0	3660
0.5	0.5	0.5	0	0	78	48	0	0	3660
2	5	7	0	0	80	49	0	0	1950
18	15	32	0	0	79	81	694	15	3670
18	9	13	0	0	81	57	2604	46	11000
17	7	13	0	1	82	53	2672	89	7500
12	6	5	1	1	77	55	1277	143	7260
28	28	20	7	2	82	59	1017	103	7260
34	35	40	13	5	82	62	1734	53	7260
62	74	100	32	30	89	71	3662	98	7260
91	100	100	92	82	96	87	10983	343	21600
100	83	64	89	100	100	100	26064	1636	14600
78	68	40	95	88	98	95	63149	3465	14300
69	67	25	67	81	94	89	82123	5799	14300
55	57	17	37	72	96	83	85878	6262	14300
44	43	13	33	59	96	86	81153	6463	14300
37	30	10	36	54	90	93	84889	6017	22500
33	27	9	18	48	89	73	82602	8657	8140
28	24	6	27	46	86	68	61578	8499	8360
25	19	5	24	43	84	65	100012	5340	8230
23	16	4	16	35	80	71	101502	4286	8400
18	14	3	13	31	80	70	117551	4461	8150
16	13	2	10	26	80	61	136409	4586	16000
15	12	2	12	25	80	79	137526	4281	6970
15	13	3	12	34	85	60	182966	4742	6610
15	13	3	20	39	80	60	190025	4632	6500
14	13	3	8	37	77	61	202921	5193	7040
13	12	3	18	42	81	67	230370	5282	6450
11	11	3	10	38	82	58	166735	4496	16100
10	10	2	11	43	82	58	204632	4843	8310
9	9	2	100	37	81	56	263580	5901	9100
8	8	2	13	33	82	53	274169	6210	8320
6	8	2	6	31	82	57	268087	5993	8980
6	7	2	5	30	82	58	244613	5776	8950
6	7	1	9	30	80	59	265931	5364	1720
6	7	2	7	26	79	56	297325	5469	8160
5	8	1	19	27	80	54	308315	5536	8190
5	7	1	5	28	76	54	304528	5618	7610
5	7	3	7	42	77	52	298724	5384	8190
4	7	2	7	40	76	50	312550	5074	8230

## Sheet: memes_by_month
Week	N_Google
2019-10-13	2440
2019-10-20	2290
2019-10-27	2260
2019-11-03	4719
2019-11-10	2620
2019-11-17	2400
2019-11-24	2580
2019-12-01	2780
2019-12-08	2370
2019-12-15	2370
2019-12-22	10
2019-12-29	3660
2020-01-05	3660
2020-01-12	3660
2020-01-19	1950
2020-01-26	3670
2020-02-02	11000
2020-02-09	7500
2020-02-16	7260
2020-02-23	7260
2020-03-01	7260
2020-03-08	7260
2020-03-15	21600
2020-03-22	14600
2020-03-29	14300
2020-04-05	14300
2020-04-12	14300
2020-04-19	14300
2020-04-26	22500
2020-05-03	8140
2020-05-10	8360
2020-05-17	8230
2020-05-24	8400
2020-05-31	8150
2020-06-07	16000
2020-06-14	6970
2020-06-21	6610
2020-06-28	6500
2020-07-05	7040
2020-07-12	6450
2020-07-19	16100
2020-07-26	8310
2020-08-02	9100
2020-08-09	8320
2020-08-16	8980
2020-08-23	8950
2020-08-30	1720
2020-09-06	8160
2020-09-13	8190
2020-09-20	7610
2020-09-27	8190
2020-10-04	8230

## Sheet: Description
Sheet: "Data_by_country"
Variable:	Description
Country	a country
Coronavirus_meme	relative interest in coronavirus memes (measured in Google Trends)
Coronavirus_meme_occurr	occurrence of interest in coronavirus memes
Covid19_meme	relative interest in covid-19 memes (measured in Google Trends)
Covid19_meme_occurr	occurrence of interest in covid-19 memes
Tot_dea1M_pop	number of deaths from covid-19 per 1 million inhabitants
T_cas1M_pop	number of covid-19 cases per 1 million inhabitants
Tot_cases	total (cumulative) number of covid-19 cases
Tot_deaths	total (cumulative) number of deaths from covid-19
Internet_users	Number of internet users
Perc_pop	Percent of population using the Internet
Population	Total population size
GDP_PC	Gross domestic product per capita
Sheet: "trends"
Variable:
Week	date (week)
Interest	relative interest in a search string (see: String)
String	search string
Sheet: "covid_data"
Variable
Week	date (week)
N	number of cases/records
Variable	investigated variable
Sheet: "Graph_corr"
Variable:
CRM	„coronavirus meme”,
C	„coronavirus”,
CD	„coronavirus deaths”,
CNC	coronavirus SAR-CoV-2 new cases,
CND	coronavirus SAR-CoV-2 new deaths,
D	„death”,
M	„meme”,
GS	number of web pages in Google Search containing phrase „coronavirus memes”.
C19	"Covid19 meme"
CVM	"Covid meme"
Sheet: "memes_by_month"
Variable
Week	date (week)
N_Google	Number of webpages containing coronavirus memes (results from entering phrase “(coronavirus OR covid 19 OR covid) meme”
