# Supplementary material for: COVID-19 in Memes: The Adaptive Response of Societies to the Pandemic?
Source: Int J Environ Res Public Health. 2022 Oct 10;19(19):12969. doi: 10.3390/ijerph191912969 (PMC9566158; doi:10.3390/ijerph191912969)
Supplement: Supplementary file 1 [file ijerph-19-12969-s001.zip › ijerph-1941197-supplementary/File S3. Meme_text_data.xlsx]

## Sheet: coronavirus_memes
Meme_ID	Text	Image_URL	Type	Specific
1	"Experts say deadly Wuhan virus can by killed by alcohol and high temperatures", "Oh, you gotta be shitting me", "Corona"	https://i.pinimg.com/originals/72/ed/e1/72ede104449c7ebd2417fa5d31571ccb.jpg	Human	Movie character
2	"Coronavirus lockdown", "How inroverts think it will be", "How extroverts think it will be", "How the media thinks it will be", "How it actually is"	https://i.pinimg.com/originals/b0/b0/3e/b0b03e615f6525bb5a3aad0fe0519eb9.jpg	Human	Actor
3	"New years day looking forward to 2020", "3 months later"	https://i.pinimg.com/originals/a7/73/05/a77305b6cda015fdd8b9583a37e22213.jpg	Human	Movie character
4	"Making memes about China getting the plague", "Spread of deadly coronavirus", "Map revelas spread of killer bug", "The plague is now in the US", "Screwd"	https://i.kym-cdn.com/editorials/icons/mobile/000/000/941/viruskym.jpg	Both	Mixed
5	"I love it already!", "2020 could not possibly be that bad", "WWIII", "Australia burning", "Australia flooding", "Coronavirus", "Kobe Bryant's death", "It's only January"	https://i.pinimg.com/originals/bf/48/d0/bf48d0971538763201a496ee8cf6b791.jpg	Non-human	Cartoon character
6	"Best #coronavirus #meme yet Imao", "Texas 19:45 LIVE", "Breaking news", "Chuck Norris has been exposed to Coronavirus (COVID-19)", "The virus is now in quarantine for 14 days"	https://s.hdnux.com/photos/01/11/16/65/19197305/3/1200x0.jpg	Human	Actor
7	"I am feeling tragically unchic for not owning a tie-dye sweat suit."	https://www.google.com/url?sa=i&url=https%3A%2F%2Fwww.forbes.com%2Fsites%2Fabrambrown%2F2020%2F04%2F11%2Flaugh-away-the-apocalypse-with-coronavirus-memes-part-4%2F&psig=AOvVaw3istvUWU1EVaum2divzO90&ust=1606079330039000&source=images&cd=vfe&ved=0CAIQjRxqFwoTCPD2m_TFlO0CFQAAAAAdAAAAABAu	Human	Cartoon character
8	"China spent the crucial first days of the Wuhan coronavirus outbreak arresting people who posted about it online and threatening journalists", "Start tackling the problem immediately or draw 25"	https://ruinmyweek.com/wp-content/uploads/2020/01/SArPKvF.jpg	Human	Mixed
9	"All the humans are dead, Jim!", "But did you notice how clean their butts were?"	https://media.apnarm.net.au/media/images/2020/03/20/v3imagesbind947687a6ab43ecc299de064ea15b813-w0u6vecebn0dpg221u2_t1880.jpg	Human	Movie character
10	"People born in March/April in the coming weeks", "Happy birthday to me."	https://specials-images.forbesimg.com/imageserve/5e7d36f908eb08000651fc48/960x0.jpg?fit=scale	Human	Movie character
11	"Everyone", "I said freeze!", Person with coronavirus", I'm just going for a world tour"	https://integralatampost.s3.amazonaws.com/uploads/article/picture/21326/2020-03-12_15_362020-03-12_15_3220200315_More-and-more-Coronavirus-Memes.jpg	Human	Cartoon character
12	"Media: coronavirus!", "Stock market crashing!", "Oil war in Saudi!", "Seniors facetiming in for virtual prom:"	https://nypost.com/wp-content/uploads/sites/2/2020/03/coronavirus-funny-memes-tiktok-gifs.jpg?quality=80&strip=all&w=618&h=410&crop=1	Human	Ordinary man
13	"How to properly greet someone during the coronavirus outbreak"	https://bloximages.chicago2.vip.townnews.com/annistonstar.com/content/tncms/assets/v3/editorial/8/be/8be77300-6fdb-11ea-b1d1-d3cb8dcec289/5e7d73bc6203b.image.jpg?resize=1200%2C768	Human	Movie character	Non-human
14	"Me thinking back on the last 5 days.", "Boy that escalated quickly", "I mean, that really got out of hand fast!"	https://mamasgeeky.com/wp-content/uploads/2020/03/coronavirus-meme-11-1.jpg	Human	Movie character
15	"2020 is here…but you realize that 1720, 1820 and 1920 had a massive plague outbreaks", "Looks like plague's back on the menu boys!"	https://pakwired.com/wp-content/uploads/2020/04/1.jpg	Human	Face mask
16	"Coronavirus: *infects Tom Hanks*", "Everyone:"	https://specials-images.forbesimg.com/imageserve/5e752bf210380d0006bdc950/960x0.jpg?fit=scale	Human	Movie character
17	"The government…", "Time to reopen the economy"	https://couriernewsroom.com/wp-content/uploads/sites/2/2020/06/coronavirus-memes-this-is-fine.jpg	Non-human	Cartoon character
18	"I may not show it but my body felt very weird after I met that tourist from Wuhan, China"	data:image/jpeg;base64,/9j/4AAQSkZJRgABAQAAAQABAAD/2wCEAAkGBxMTEhUTExMWFhUXFxoZGBYYFxcXFRgYFRgYFxcXFxcbHSggGBolGxUVITEhJSkrLjAuFx8zODMsNyguLisBCgoKDg0OGxAQGy0fHR0tLS0tLS0tLS0rLS0tLS0tLS0tLS0tLS0tLS0tLS0tLS0tLS0tLS0tLS0tLSs0Ny0tLf/AABEIAOEA4AMBIgACEQEDEQH/xAAbAAABBQEBAAAAAAAAAAAAAAAFAQIDBAYAB//EAEUQAAIBAwIEAwUEBwcDAwUBAAECAwAEERIhBRMxQQYiURQyYXGRI4GhsQczQlJi0fAVJHKCkrLBFmPhNEOiJWVzs9IX/8QAGQEAAwEB…	Human	Not classified
19	"Fashion in 2020", "January", "February", "March", "April"	https://i.pinimg.com/originals/fc/77/f7/fc77f7e1deb44ac62298ddfe44d99dd4.jpg	Human	Actor
20	"If coronavirus was a person", "All student organisations, societies, teams, groups, and clubs are henceforth disbanded.", "All quidditch matches are hereby cancelled.", "Boys and girls are not permitted to be within 8 inches of each other."	https://i.pinimg.com/originals/42/57/fe/4257fe24cd355345d7ee1dd1ee200011.jpg	Human	Movie character
21	"Me after hearing someone cough on my $8 round trip flight to Italy"	https://www.findmeme.xyz/wp-content/uploads/2020/03/Coronavirus-memes-Here-are-some-of-the-funniest-memes.jpg	Human	Not classified
22	"Ask hilton about my diamond status", "not be a total douchebag", "My travel plans", "These are the coronavirus memes you need to survive the travel ban", "Elite travel bloggers right now"	https://miro.medium.com/max/800/0*gNk0XxiCsIe3tc27.jpg	Human	Cartoon character
23	"Even the emojis are very particular about the corona virus"	https://images.indianexpress.com/2020/03/corona-virus-emojis-759.jpg	Non-human	Cartoon character
24	"When you chiling in class and the Chinese kid next to you starts coughing", "We're all gonna die!"	https://integralatampost.s3.amazonaws.com/uploads/article/picture/20780/2020-01-30_15_542020-01-30_14_3220200201_Best-coronavirus-memes.jpg	Human	Movie character
25	"The corona virus..", "We are meant to die from climate change", "Aussie Stuff for Aussies", "Boris Johnson's #Coronavirus policy.", "Some of you may die, but it is a sacrifice I am willing to make", "Working from home is not that bad", "sloane @skipper"	https://i.dailymail.co.uk/1s/2020/03/17/10/26067148-0-image-a-16_1584442459830.jpg	Human	Activist
26	"When you find out your daily lifestyle is actually called "quarantine"", "6:06 AM Mar, 2020 Twitter for Android	https://s.hdnux.com/photos/01/11/16/65/19197299/5/1200x0.jpg	Non-human	Cartoon character
27	"Even simran knows the importance of sanitizing…", "#staysafefromcoronavirus #MemeMe", "Corona masks in 2004..", "What foresight!", "#mainhoonna"	https://timesofindia.indiatimes.com/thumb/msid-74648230,width-800,height-600,resizemode-4/74648230.jpg?imglength=352257	Human	Movie character
28	"Have you been mis-sold ppe?"	https://6qocukbiuj-flywheel.netdna-ssl.com/wp-content/uploads/2020/04/IMG_2185-795x1024.jpeg	Human	Not classified
29	"All the students on their webcams at 8 in the morning waiting for class to start"	https://www.coronadiseasehelp.com/wp-content/uploads/2020/03/32-5e6f9318a1319__700.jpg	Non-human	Animal
30	"Me reading about coronavirus 30 seconds after I swore I would not read about coronavirus anymore"	https://cnet4.cbsistatic.com/img/Cd_uNYXjHGdh-p0y-qktoweIP6k=/940x0/2020/03/26/ce537360-4a74-4e26-ab8d-eab63dcc6bb3/screen-shot-2020-03-26-at-11-29-45-am.png	Human	Movie character	Human
31	"Students", "You have freed us!", "Coronavirus", "Oh, I wouldn't say "freed", more like "under new management.""	https://i.pinimg.com/originals/c9/9c/25/c99c250a4c1ce95450db91f1d468b7b0.jpg	Human	Cartoon character
32	"Isolation time with the family.", "What could go wrong?"	https://www.miamiherald.com/latest-news/4ra363/picture241439066/alternates/FREE_1140/CORONAVIRUSMEME.png	Human	Movie character
33	"Do not travel, do not socialise, stay inside: coronavirus lockdown rules", "Normal people", "Gamers"	https://www.ubermemes.com/wp-content/uploads/2020/03/funny-coronavirus-memes-47.jpg	Human	Movie character
34	"Laughing at corona memes like", "February", "March 1", "Last week", "This morning", "A little later this morning"	https://richmondpulse.org/wp-content/uploads/2020/04/5e84de06b7a9f.image_.jpg	Human	Actor
35	"CNN: Alcohol kills coronavirus", "Me:", "No handshakes!", "Haven't you heard of corona!?", "Save from corona virus infection", "Modi Ji", "Yum!", "Love green swoots", "There aren't many.", "Though"	https://s01.sgp1.cdn.digitaloceanspaces.com/article/137802-tvxorrympb-1583389674.jpg	Human	Cartoon character
36	"Government: Stay inside", "Half of the US population:", "Catch me outside how bow dat?"	https://s.hdnux.com/photos/01/11/16/76/19197858/3/480x480.jpg	Human	Not classified
37	"*2020 starts*", "Iran and USA:", "Australia:", "Venice: made with mematic", "China: I am sick", "When you ralize that 2020 has 11 more months: Mom come pick me up I'm scared"	https://i.chzbgr.com/full/10453253/h19060156/made-with-mematic-realize-2020-has-11-more-months-patrick-star-sweater-mom-come-pick-up-scared	Non-human	Cartoon character
38	"Been thinking about life and mortality today.", "I would rather die gloriously in battle than from a virus.", "In a way it does not matter.", "But it kinda does", "Good morning to everyone except those hoping I die from Corona Virus.", "You know who you are."	https://images1.phoenixnewtimes.com/imager/u/745xauto/11455361/gosar_tweets.jpg	Human	Movie character
39	"As soon as quarantine is over:", "My nail technician", "Me"	https://hiplatina.com/wp-content/uploads/sites/2/2020/03/Screen-Shot-2020-08-03-at-12.09.21-PM.png	Human	Movie character
40	"Corona beer changes their name to avoid association with the corona virus outbreak"	https://i.ytimg.com/vi/TIrBDFfgAI8/maxresdefault.jpg	Non-human	Bootle	Alcohol
41	"Bill Gates when he gets a new vaccine patent:", "Oh boy here I go killing again"	https://encrypted-tbn0.gstatic.com/images?q=tbn:ANd9GcQeC67W3lkP73vSnx-ILEVNWCiWKb1eUcE4zg&usqp=CAU	Human	Cartoon character
42	"Pattinson's 'Batman' will be 'so raw' and 'not sanitized', says cast member Peter Sarsgaard", "The last thing the world wants right now is raw, unsanitized bat.", "Every coronavirus press conference", "Okay, should not take long.", "Between an hour and, um, 11 months."	https://ruinmyweek.com/wp-content/uploads/2020/05/just-100-of-the-funniest-coronavirus-memes-and-jokes.jpg	Human	Actor
43	"Americans when the coronavirus was only in other countries", "Americans after the first case of communinty-spread coronavirus hit the U.S.", "(chuckl) I'm in danger"	https://stayhipp.com/wp-content/uploads/2020/02/coronavirus-meme2.jpg	Non-human	Cartoon character
44	"Outbreaks: cases vs. Deaths", "In the final days of hummanity, when the last person is left, the final meme will in fact be a coronavirus meme.", "Cases", "Deaths", "Coronavirus memes", "Ebola", "2019-nCoV Coronavirus", "SARS", "MERS"	https://starecat.com/content/wp-content/uploads/coronavirus-cases-memes-in-the-final-days-last-meme-will-be-a-coronavirus-meme.jpg	Non-human	Drawing
45	"You got a friend in me reacts only…", "When class of 2020 realize that they will not ever see their friends again due to the coronavirus…", "So long, partner."	https://bloximages.chicago2.vip.townnews.com/alligator.org/content/tncms/assets/v3/editorial/8/87/8876ef46-6d3a-11ea-b011-97c4db4abf84/5e790af233c82.image.png	Non-human	Cartoon character
46	"Corona-virus can be killed by alcohol", "Adults", "Kids", "Guess I will die"	https://ahseeit.com//king-include/uploads/2020/04/0yu7in23scd41-5499156427.jpg	Human	Ordinary man
47	"Literally any mask", "Everyone", "Hand washing, disinfection, contact avoidance", "The Guardian"	https://i.guim.co.uk/img/media/a48763efc6a7f237fa557100fb11aa001b2960c2/0_42_745_447/master/745.jpg?width=1200&height=630&quality=85&auto=format&fit=crop&overlay-align=bottom%2Cleft&overlay-width=100p&overlay-base64=L2ltZy9zdGF0aWMvb3ZlcmxheXMvdGctZGVmYXVsdC5wbmc&enable=upscale&s=4b735df9900efe62ab2752e6a28fafbb	Human	Actor
48	"Me and the squad tryna catch the corona virus so we can skip work:"	https://i.redd.it/l5r433mm7wd41.jpg	Non-human	Bootle	Human
49	"Sorry, we are short on masks."	https://medicfootprints.org/wp-content/uploads/2020/04/Screen-Shot-2020-04-05-at-20.03.13.png	Human	Drawing
50	"Go go carona"	https://encrypted-tbn0.gstatic.com/images?q=tbn:ANd9GcRYZAOJ7ZXhFuTq9BiXgK09gv38TSp6ZWWekg&usqp=CAU	Human	Ordinary man
51	"Choose your quarantine house", "Little Stinker & Silly Goose", "Rand & Rand", "Todd & Jeff", "Nance & Rand"	https://specials-images.forbesimg.com/imageserve/5e98f8deb788670006997d05/960x0.jpg?fit=scale	Human	Actor
52	"Home schooling day 1:", "We are 11 mins in and all going well"	https://www.al.com/resizer/reukCckpWYmcFV8XJHfF97Zmnus=/1280x0/smart/advancelocal-adapter-image-uploads.s3.amazonaws.com/expo.advance.net/img/c7da5d6e88/width2048/549_alec.jpeg	Human	Actor
53	"Coronavirus: spreads", "Me realizing my shirts is made in China:", "Get this siht off me!!"	https://i.ytimg.com/vi/qzOPhZftW_k/maxresdefault.jpg	Human	Ordinary man
54	"Fear of coronavirus is on the decline?", "Release the murder hornets."	https://filmdaily.co/wp-content/uploads/2020/11/coronavirusmemes-lede-1300x681.jpg	Human	Movie character
55	"Me forgetting I had degenerate anime shit behind me on webcam:", "The teacher", "My friends", "The white girls", "Other weebs"	https://img-9gag-fun.9cache.com/photo/aXj1W2g_460s.jpg	Human	Ordinary man
56	"Lets see who is really behind COVID-19", "ZOOM"	https://i.pinimg.com/originals/fb/f0/53/fbf053296bea8a8023f304c28d1f71e5.png	Human	Cartoon character
57	"Me with symptoms laughing at coronavirus memes"	https://encrypted-tbn0.gstatic.com/images?q=tbn:ANd9GcSE13D8jL7GEagAEPyawljH6r-9Fe4uJxRYCQ&usqp=CAU	Human	Movie character
58	"We are in a pandemic"	https://i.pinimg.com/originals/63/5a/fd/635afdbdeff066e61120fd889432f6d7.jpg	Non-human	Cartoon character
59	"Me when I catch the China virus:", "Bravo six, going to the hospital."	https://i.kym-cdn.com/photos/images/original/001/717/161/0a2.jpg	Human	Movie character
60	"All of a sudden", "Everybody has become sheldon"	https://cdn.shortpixel.ai/spai/w_977+q_glossy+ret_img+to_webp/https://dailymom.com/portal/wp-content/uploads/2020/04/coronavirus-meme-1.jpg	Human	Actor
61	"Me making memes about the coronavirus", "F**k", "The coronavirus"	https://starecat.com/content/wp-content/uploads/me-making-memes-about-the-coronavirus-the-coronavirus-standing-next-to-me-the-office.jpg	Human	Movie character
62	"Celebrities singing "imagine"", "All of us"	https://starecat.com/content/wp-content/uploads/celebrities-singing-imagine-vs-all-of-us-parasite-coronavirus-memes.jpg	Human	Actor
63	"Look at all these coronavirus memes", "They are almost worse than the actual virus"	https://i.imgflip.com/3nwkso.jpg	Human	Actor
64	"1720 Plague", "1820 Cholera Outbreak", "1920 Bubonic Plague", "2020 Coronavirus", "Coincidence", "I think not"	https://pakwired.com/wp-content/uploads/2020/04/2.jpg	Non-human	Cartoon character
65	"Coronavirus level:", "If he dies, we are all screwed"	https://wvpress.org/wp-content/uploads/2020/10/1A544BFD-1FB5-44A0-BE68-8B6EE69D5E58.jpeg	Human	Musician
66	"Me after I eat all of my quarantine snacks in one night"	https://islandtimeliving.com/wp-content/uploads/2020/08/baby.jpg	Human	Babe
67	"When you are laughing at all the corona memes but the laughing suddenly turns into coughing"	https://miro.medium.com/max/1992/0*5EWikOTwlDfxKXOI.jpeg	Non-human	Sculpture
68	"Teacher: Why are you late?", "Me: Traffic", "Teacher: But it is an online class", "Fuck"	https://6qocukbiuj-flywheel.netdna-ssl.com/wp-content/uploads/2020/04/5d4d9f96-2e8f-4375-9b58-8228833f7aab.jpeg	Human	Movie character
69	"Covid-19 forces self isolation", "More time for d&d!", "Group is made of police officer, warehouse worker, grocery clerk, and Amazon delivery driver", "Group is made of police officer, warehouse worker, grocery clerk, and Amazon delivery driver"	https://i.redd.it/nm6dg7fy3zn41.jpg	Human	Cartoon character
70	"Millenials everyday: I want to die", "Millenials when a virus hits;"	https://imagevars.gulfnews.com/2020/04/14/Coronavirus-memes_171781ce280_large.jpg	Human	Ordinary man
71	"When you leave your family to go buy groceries and toilet paper."	https://bloximages.chicago2.vip.townnews.com/annistonstar.com/content/tncms/assets/v3/editorial/6/88/68810520-6fdb-11ea-a039-db7fd5a3751e/5e7d738100f40.image.jpg	Human	Movie character
72	"Corona virus memes are spreading faster than corona virus", "*Corona"	https://starecat.com/content/wp-content/uploads/corona-virus-memes-are-spreading-faster-than-corona-virus-corona-not-happy-about-it.jpg	Human	Ordinary man
73	"In the year 2020 humanity was threatened with extinction", "Panic spread across the planet like never before", "What were you doing grandpa?", "Just sending memes to friends and stuff"	https://encrypted-tbn0.gstatic.com/images?q=tbn:ANd9GcSxS0IMve7qRyxSaT5whF95NjgrInhLt6OFOA&usqp=CAU	Human	Ordinary man
74	"(So how is 2020?", "Oh There was a virus outbreak", "And Kobe Bryant died", "And Australia was on fire", "But the memes are great"	https://tipsmake.com/data/images/coronavirus-memes-help-an-isolated-world-cope-with-existential-dread-picture-2-81kQ4Al5I.png	Human	Movie character
75	"On YouTube watching this woman make face mask with her bra for coronavirus so I decided I was going to make some with my old bras I cannot see and I cannot breathe"	https://i.chzbgr.com/full/9450844672/h36674DE5/homemadefacemasks-itry-mykidsarefine-watch-il-bello-delle-donne-follow-feb-25-at-317-am-o-bvon	Human	Ordinary man
76	"The coronavirus", "Me", "My concerns and control"	https://cdn.vox-cdn.com/thumbor/8CIbT8aMgmLzG6vTzbWil2LwdWk=/1400x1400/filters:format(jpeg)/cdn.vox-cdn.com/uploads/chorus_asset/file/19938259/3zlqxf_copy.jpg	Non-human	Drawing
77	"News:", "Coronavirus is a serious threat", "Acs/Rec Room:", "We are closing our doors until further notice"	https://bloximages.newyork1.vip.townnews.com/postandcourier.com/content/tncms/assets/v3/editorial/7/67/7674ec86-7446-11ea-9478-372ae78e21ed/5e84dd19348f7.image.jpg	Non-human	Cartoon character
78	"A day may come where I get sick, but it will not be this day."	https://i1.wp.com/www.society19.com/wp-content/uploads/2020/07/21-Actually-Funny-Coronavirus-Memes-To-Cheer-You-Up-8.png?fit=1024%2C768&ssl=1	Human	Ordinary man
79	"Forget the virus", "We are all gonna die tomorrow at 2", "Pinpoint forecast"	https://www.google.com/url?sa=i&url=https%3A%2F%2Fknowyourmeme.com%2Fphotos%2F1791524-2019-20-coronavirus-outbreak&psig=AOvVaw0wnoLAfHuuTG1MGB6Pban5&ust=1606244262450000&source=images&cd=vfe&ved=0CAIQjRxqGAoTCMCcl7Csme0CFQAAAAAdAAAAABDGAw	Human	Actor
80	"A photographer took pictures of people before and after telling them they had coronavirus"	https://static.boredpanda.com/blog/wp-content/uploads/2020/03/5e68f4686a1df-png__700.jpg	Human	Ordinary man
81	"Meanwhile, inside the fridge"	https://i.pinimg.com/originals/4b/8a/b1/4b8ab188114a32be8ed9857bb14d8588.jpg	Non-human	Bootle	Alcohol
82	"A year from now you will be laughing about this virus", "Not all of you, obviosuly"	https://i.pinimg.com/474x/a6/55/5b/a6555b7e324e7ddcfd6d568c0ae3a10b.jpg	Human	Painting
83	"Coronavirus memes", "Coronavirus finally giving us the perfect excuse to say this line if aliens show up…", "I am sorry", "Earth is closed today"	https://shilpaahuja.com/wp-content/uploads/2020/03/coronavirus-memes-earth-is-closed-today.jpg	Human	Movie character
84	"Stay home", "Unless you want to be intubated by a psychiatrist"	https://6qocukbiuj-flywheel.netdna-ssl.com/wp-content/uploads/2020/04/2074e935-645b-43c5-8836-f563d24af18e.jpeg	Non-human	Cartoon character
85	"*Covid 19 symptoms include lack of taste*", "Dudes w/Breitling watches"	https://specials-images.forbesimg.com/imageserve/5e873955d00e420007cd4bc6/960x0.jpg?fit=scale	Human	Movie character
86	"When people make memes instead of being scared"	https://memes-coast.com/wp-content/uploads/2020/03/coronavirus-is-confused-662x583-662x583_c.jpg	Non-human	Virus
87	"Do not let the government fool you with this quarantine", "They only want you to stay home so they can change the batteries in the birds"	https://encrypted-tbn0.gstatic.com/images?q=tbn:ANd9GcRu9prgS6QgQsOuJ8__gzBwDfwgb4Qe3ld-vw&usqp=CAU	Human	Ordinary man
88	"It is no longer 5 o'clock somewhere, it is 2020 everywhere, so drink whenever you want."	https://wvpress.org/wp-content/uploads/2020/10/IMG_3770-300x290.jpg	Human	Movie character
89	"Coronavirus at 10.01", "This is always really scary part for me", "Yes!", "Night time"	https://hips.hearstapps.com/hmg-prod.s3.amazonaws.com/images/screen-shot-2020-11-09-at-11-14-03-1604921146.jpg?resize=480:*	Human	Actor
90	"God bless nessisary workers out in this quarantine.", "Just remember stay healthy and tweet wosh u hand", "Jerry continues to spread the coronavirus", "*Jerry sneezes without covering its nose"	https://i.redd.it/il78dbhqe4p41.jpg	Non-human	Electronic device
91	"What are the symptoms this scary coronavirus!!???", "How do I protect myself?", "What is coronavirus?", "I am from Hubei, China", "I could not sleep since last night"	https://i.insider.com/5e3095e7ab49fd205716f597?width=1200&format=jpeg	Human	Ordinary man
92	"Covid-19", "Should you go out?", "Are you young?", "No", "Stay at home", "Yes", "Do you have a good immune system?", "No", "Stay at home", "Yes", "Do not be stupid you can still transmit.", "Stay at home"	https://6qocukbiuj-flywheel.netdna-ssl.com/wp-content/uploads/2020/04/IMG_2105.jpg	Non-human	Scheme
93	"Coronavirus only kills seniors.", "Junior developers""	https://starecat.com/content/wp-content/uploads/coronavirus-memes-only-kills-seniors-junior-developers-laughing.jpg	Human	Drawing
94	"Created a meme for all you parents who are having to", "Homeschooling: imagined", "Homeschooling: reality"	https://s.hdnux.com/photos/01/11/31/25/19240271/3/1200x0.jpg	Human	Movie character
95	"I am no longer using stoplights.", "It is the goverments way of trying to tell me what I do with my own car and I am not going to be controlled", "You are sheep if you use stoplights", "Other people are not my responsibility, they should look out and make sure I am not coming!", "Some people think we should wear masks", "Some people think we should not wear masks", "Human consciousness was a mis…	https://i.chzbgr.com/full/12298757/h50963EAC/people-think-shouldnt-wear-masks-but-deep-down-all-know-aborteddreams-human-consciousness-mistake	Human	Actor
96	"Do not socialize with people due to Corona virus.", "Le introverts like us:", "Cannot step outside because of coronavirus", "Extroverts:"	https://nitrocdn.com/lvzajuaoNFjZUAVeoJUQVSgjfyvdujwz/assets/static/optimized/wp-content/uploads/fbaa33fa0251711bf1ee2f0507bc229f.Social-Distancing-Introverts-Extroverts-Coronavirus-Memes-Quarantine-Funny-COVID-19-Inside-Jokes.jpg	Human	Actor
97	"I have played enough Plague Inc to know where this Corona Virus is heading…", "We are all already infected"	https://i.redd.it/xnwxoiy8l1d41.jpg	Human	Movie character
98	"Where is Waldo?", "Social distancing edition"	https://whcillinois.com/wp-content/uploads/2020/04/Waldo.jpg	Non-human	Cartoon character
99	"Recently there is a very hot virus"	https://kuow-prod.imgix.net/store/068c71fbc47689cdf216d06496ebc0d9.png?ixlib=rails-2.1.4&auto=format&crop=faces&fit=crop&h=634&w=924	Non-human	Virus
100	"Normal sick people: *stays in bed*", "People with Coronavirus: Spread it across the whole canvas.", "Nice and even"	data:image/jpeg;base64,/9j/4AAQSkZJRgABAQAAAQABAAD/2wCEAAkGBxISEhUSExMWFhUVGB0XFxcYFx4dHRgYFxgYFxggFhgdHSggHR0lGxgXITEhJSkrLi4uFx8zODMtNygtLisBCgoKDg0OGhAQGi0dHR0tLS4tLS0tLS0tListLS0tKy0tLS0tLS0tLS0rLS0tLS0tLSstKy4tLS4vLTUtLSstNf/AABEIAOEA4QMBIgACEQEDEQH/xAAcAAABBQEBAQAAAAAAAAAAAAAAAQMEBQYHAgj/xABKEAACAQMCAwUEBgcGBAMJAAABAgMABBESIQUTMQYiQVFhFDJxgRZSVJGT0QcjM0KhssEkU2JykrEVQ+HwNXTCNGNzgqKjs7TS/8QA…	Human	Painter
101	"Chance a virus with a ninety nine point ninety seven percent recovery rate", "FALSE", "Alter my DNA from an experimental vaccine, with NO liability, from a corrupt industry"	https://ichef.bbci.co.uk/news/640/cpsprodpb/A5BC/production/_115682424_drake-false-nc.png	Human	Singer
102	"me when I call it Tar-jay instead of Target", me when I call it COVID-19 instead of the rona"	https://www.gannett-cdn.com/presto/2021/10/19/USAT/a03f3e6f-baa6-4025-9e14-ad593fb40034-Meme_Example_1_002.png	Non-human	Animal
103	"Chuck Norris has been exposed to the coronavirus", "The virus is now in quarantine for the next two weeks"	https://storage.googleapis.com/nrpassets/uploads/embeds/1584437238-chuck_norris.png	Human	Actor
104	"When the national hockey league returns, winner gets this…"	https://www.pittsburghmagazine.com/content/uploads/2020/03/IMG_2020-914x1024.jpg	Human	Ordinary man
105	"Me and my social skills", "March twenty twenty", "March twenty twenty one"	https://images.indianexpress.com/2021/03/pandemic-march-memes.jpg	Human	Actor
106	"My fall plans", "The delta variant"	https://images.indianexpress.com/2021/08/my-plans-vs-delta-variant-meme.jpg	Human	Ordinary man
107	"Who led the digital transformation of your company?", "a) Chief Executive Officer", "b) Chief Technology Officer", "c) COVID-19"	https://image.spreadshirtmedia.net/image-server/v1/mp/compositions/T773A1MPA1611PT10X10Y7D174011230FS4338/views/3,width=550,height=550,appearanceId=1,backgroundColor=FFFFFF,noPt=true/zabawna-digitalizacja-corona-meme-covid-19-kubek-termiczny.jpg	Non-human	Text
108	"Well it is quarantine day, again…"	https://www.al.com/resizer/4FTrFus6NqzhfRK8doIxpcDtbtA=/450x0/smart/advancelocal-adapter-image-uploads.s3.amazonaws.com/expo.advance.net/img/8ed82bb163/width2048/efa_groundogday.jpeg	Human	Actor
109	"Corona Lisa"	https://static.toiimg.com/thumb/msid-74568721,width-1200,height-900,resizemode-4/.jpg	Human	Painting
110	"France says ibuprofen may aggravate coronavirus. Experts say more evidence is needed", "military doctors"	https://images03.military.com/sites/default/files/styles/full/public/2020-03/Military%20Doctors%20Ibprofen%20Meme%201200_0.jpg?itok=Z6xp6DuL	Human	Ordinary man
111	"… could be infecting me!"	https://media.npr.org/assets/img/2021/10/14/karaoke_mfg_sq-84ce75ef3e180b4ab9b9c52d8a7c13bd810a3400-s800-c85.jpg	Human	Drawing
112	"I am no expert on COVID-19 but this is the Cure"	https://s01.sgp1.cdn.digitaloceanspaces.com/article/138580-onzjqjvhtt-1584625154.jpg	Human	Singers
113	"new siracha hand sanitizer not only will it kill germs but it will stop you touching your eyes, face and other places a second time"	https://www.canberratimes.com.au/images/transform/v1/crop/frm/vuJmMAkyxKfBpiJqjiHTXS/aeb5d60e-0090-49ed-a40d-cada14decf64.JPG/r0_0_648_597_w1200_h678_fmax.jpg	Non-human	Bottle
114	"There is a right and wrong way to wear a mask and that distinction is not hard to make.", "It is a scarf", "It is an earring", "It is a mask"	https://static.toiimg.com/photo/80120292.cms	Human	Drawing
115	"It is for your own good. You have got to stop touching your face."	https://parade.com/wp-content/uploads/2020/03/coronavirus-meme-watermark-gray.jpg	Human	Ordinary man
116	"H1N1 Virus", "- U.S. Cases - sixty point eight million", "- Panic level - zero", "- China blamed -", "COVID 19", "-U.S. Cases - four point six million (to date eight/one/twenty)", "- Panic level - mass hysteria U.S. closed", "- Trump blamed -", "Which of these presidents gave a three point seven million grant to Wuhan labs?"	https://media.khou.com/assets/KHOU/images/5d5025d3-7568-46f8-99dc-b21c397cf899/5d5025d3-7568-46f8-99dc-b21c397cf899_1920x1080.jpg	Human	Politician
117	"Me last year: Well it is only one birthday in lockdown!", "Covid-19 this year:", "He he", "Hiya", "Hb hun", "Hey girl"	https://www.adobe.com/express/create/meme/birthday/media_1ccd61ea7ad58575cb608c2870252975c5ca23101.jpeg?width=2000&format=webply&optimize=medium	Non-human	Virus
118	"Day eighteen of lock down. Filled the dog with helium."	https://img.i-scmp.com/cdn-cgi/image/fit=contain,width=1098,format=auto/sites/default/files/styles/1200x800/public/d8/images/canvas/2021/10/30/85f2cb5f-44f8-4f2f-a813-63e657e11acc_5065cac7.jpg?itok=gY-K9HdU&v=1635566576	Non-human	Animal
119	"Go GAGA - But at home!"	https://c.ndtvimg.com/2021-04/1n7hqr3_mumbai-police-lady-gaga_120x90_27_April_21.jpg	Human	Singer
120	"You get to homeschool!", "and you get to homeschool!", everybody gets to homeschool!"	https://www.al.com/resizer/3EMXVRzShw4l9Zv-dzWq6Fk8pYg=/700x0/smart/advancelocal-adapter-image-uploads.s3.amazonaws.com/expo.advance.net/img/aef9d49266/width2048/763_oprahhomeschool.jpeg	Human	Journalist
121	"Day one without Casinos"	https://wpcdn.us-east-1.vip.tn-cloud.net/www.pittsburghmagazine.com/content/uploads/2020/03/IMG_2014-1.jpg	Human	Ordinary man
122	"Covid-19: *exists*", "Plague Doctors:", "Toilet paper will not save you"	https://www.google.com/url?sa=i&url=https%3A%2F%2Fwww.pinterest.com%2Fpin%2F790874384553504479%2F&psig=AOvVaw35TR2LxkTfSjIYgyvbnrtA&ust=1637067917507000&source=images&cd=vfe&ved=0CAsQjRxqGAoTCMjl1fC3mvQCFQAAAAAdAAAAABDvCQ	Human	Ordinary man
123	"False", "Just because thousands of independent Doctors are saying that hydrocyhloroquine cures all Covid-19 patients, it is not valid until we have a major study done.", "As soon as the covid-19 vaccine is manufactured it must be immediately delivered to health care professionals world wide for immediate human injection.: Proper studies can be performed later"	https://ichef.bbci.co.uk/news/976/cpsprodpb/F0EC/production/_113767616_vaccine_meme_false.jpg	Human	Journalist
124	"The covid-19 death rate without a vaccine is lower than the flu death rate with a vaccine." - Bryan Matti"	https://i.cbc.ca/1.5615908.1592413851!/fileImage/httpImage/false-covid-flu-death-rate-meme.jpg	Non-human	Text
125	"My name is William Campbell, in twenty fifteen I won the Nobel prize in medicine for the discovery of Ivermectin. It cures many diseases including Covid-19. The fake news and big pharma want you to live in fear. Fauci will not promote Ivermectin because he is the little parasite it destroys."	https://www.washingtonpost.com/wp-apps/imrs.php?src=https://arc-anglerfish-washpost-prod-washpost.s3.amazonaws.com/public/QGFBWVWNTNCVVK5RIOIT2J7NLY.png&w=1200	Human	Actor
126	"Wash your hands like you are washing Jason Memoa"	https://static.thehoneycombers.com/wp-content/uploads/sites/4/2020/03/Best-funny-Coronavirus-memes-2020-Honeycombers-Bali-30-900x643.jpeg	Human	Actor
127	"Me laughing at coronavirus memes", "(Laughing)", "Me still having to show up to work, actually concerned about coronavirus", "(Crying)"	https://covid-19archive.org/files/original/a71a90b89816393c7179ca62afbb5cc31745ddd8.jpg	Human	Actor
128	"When you work at a bank and two guys with mask come in but they are just robbing the place"	https://static.thehoneycombers.com/wp-content/uploads/sites/4/2020/08/funny-coronavirus-meme-2020-masks.jpeg	Human	Actor
129	"getting ready in the morning because your job will not close in the middle of a pandemic"	https://images04.military.com/sites/default/files/styles/full/public/2020-03/Pandemic%20Work%20Meme%201200_0.jpg?itok=TN_G8qQ3	Human	Ordinary man
130	"There is a possibility that British Columbians could be living in a post-pandemic world by the summer."	https://i0.wp.com/media.globalnews.ca/videostatic/news/ha5fg7rgq8-f0n4keeo2x/web_seabus_memes_image.JPG?w=1040&quality=70&strip=all	Human	Politician
131	"COVID-19 Vaccine", "Before vaccine", "After vaccine", "Fake"	https://informnapalm.org/en/wp-content/uploads/sites/14/2021/04/Covid-Vaccine-meme-642x336.jpg	Human	Actor
132	"Society thanking me for staying at home", "Me, an introvert"	https://stepoutbuffalo.com/wp-content/uploads/2020/03/meme.png	Human	Actor
133	"Virus", "Corona virus", "Covid-19", "Boomer remover"	https://vip.nypost.com/wp-content/uploads/sites/2/2020/03/boomer-remover-meme.jpg?quality=90&strip=all	Human	Not classified
134	"Moonshine? Hell naw officer..", "We making hand sanitizer!"	https://content.api.news/v3/images/bin/1b34459910cd20abf9251595901ed6a5	Human	Ordinary man
135	"Muhyiddin: Please stay at home", "Malaysians: *go yumcha with friends*", "*ask workers go office do nothing*", "*gather to pray*", "Muhyiddin:"	https://www.sunway.com.my/stories/wp-content/uploads/2020/03/WhatsApp-Image-2020-03-24-at-4.51.08-PM-817x1024-1.jpeg	Human	Politician
136	"Someone say corona virus?", "Ready for vaccines anyone?"	https://jcom.sissa.it/sites/default/files/figures/19/07/A01/image20.jpg	Human	Buisnessman
137	"When you open another COVID-19 MASSMAIL from President Tim Killeen and Chancellor Jones", "I am ready to get hurt again"	https://dailyillini.com/wp-content/uploads/2020/03/1-e1584913710510-475x432.jpg	Human	Actor
138	"What are we all gonna die from?!", "Coronavirus!", "What are the symptoms?!", "Fever and a cough!", "What should we buy?!", "All the toilet paper!!!!"	https://www.cccneb.edu/programs/cccmart/gallery/graphic_arts/web/2003tyler/Pr2/Images/Meme3.gif	Non-human	Cartoon character
139	"Flexing in March twenty nineteen", "Flexing in March twenty twenty"	https://images.hindustantimes.com/rf/image_size_960x540/HT/p2/2020/03/14/Pictures/_4145f548-65df-11ea-a22d-086e24190356.PNG	Non-human	Accessory
140	"leg!", "Errbernnn!", "Back at bragg"	https://images05.military.com/sites/default/files/styles/full/public/2020-03/Airborne%20Coronavirus%20Meme%201200_0.jpg?itok=88nQq5Zh	Non-human	Virus
141	"I have almost completed my ninety-day trial of twenty twenty.", "How do I cancel?"	https://www.pittsburghmagazine.com/content/uploads/2020/03/Screen-Shot-2020-03-25-at-10.53.08-AM.png	Non-human	Movie character
142	"Left", "Exit twelve", "Getting Covid-19", "Taking a class about memes", "Me"	https://pah.arizona.edu/sites/pah.arizona.edu/files/original_dff18cd0039fb69a8cf9e1975a6f52b9.png	Non-human	Car
143	"Unfortunately the tests came back positive for COVID-19. You have coronavirus.", "That cannot be correct. I have over forty cases of costco water and two hundred rolls of toilet paper."	https://www.canberratimes.com.au/images/transform/v1/crop/frm/Z4Q6sUEHdcmw72MBPYgZkU/83e3a4d4-852b-43f3-86f3-d95bfe4ef939.jpg/r0_0_800_893_w1200_h678_fmax.jpg	Human	Ordinary man
144	"You know what goes great with the Corona virus?", "Lyme disease"	https://images.theconversation.com/files/317878/original/file-20200229-24676-z1hz1e.jpeg?ixlib=rb-1.1.0&q=45&auto=format&w=237&fit=clip	Non-human	Bottle	Alcohol
145	"Extroverts during quarantine: Let me ouuuuuut!", "Introverts during quarantine:"	https://www.sunway.com.my/stories/wp-content/uploads/2020/03/13-820x1024-1.jpeg	Human	Actor
146	"If you feel like a thirty day quarantine is a long time…just remeber, it has been four thousand nine hundred thirteen days since tennessee beat Alabama. "	https://www.al.com/resizer/mLFDezQ7tMtrcCrm4JNl84M7M2I=/450x0/smart/advancelocal-adapter-image-uploads.s3.amazonaws.com/expo.advance.net/img/adfaf4335a/width2048/b20_utbama.jpeg	Human	Ordinary man
147	"Did anyone bring any food?"	https://static.thehoneycombers.com/wp-content/uploads/sites/4/2020/03/Best-funny-Coronavirus-memes-2020-Honeycombers-Bali-1.jpg	Human	Drawing
148	"Day one without casinos", "check raise three rolls and a sanitizer"	https://www.pittsburghmagazine.com/content/uploads/2020/03/IMG_2014-890x1024.jpg	Human	Ordinary man
149	"Why are the annoying servants staying in my home all day now?"	https://encrypted-tbn0.gstatic.com/images?q=tbn:ANd9GcSHebOjW_HJPlIAXewyiLHOqtq5TtKsn6vSSQ&usqp=CAU	Non-human	Animal
150	"When you leave your family to go and get supplies"	https://lifestyle.inquirer.net/files/2020/04/Lifestyle39108.jpg	Human	Actor
151	"Wash your hands like you just shook hands with scott morrison"	https://www.canberratimes.com.au/images/transform/v1/crop/frm/vuJmMAkyxKfBpiJqjiHTXS/262a7d46-7c44-48a8-bcd6-361340631cf7.JPG/r0_35_680_417_w1200_h678_fmax.jpg	Human	Politician
152	"I thought about telling a COVID 19 joke but there is a ninety nine point sixty two percent chance you will not get it"	https://image.spreadshirtmedia.net/image-server/v1/mp/compositions/T949A2MPA2009PT25X1Y1D180120228FS1982/views/3,width=550,height=550,appearanceId=2,backgroundColor=000000,noPt=true/pepe-lustig-pepe-meme-corona-virus-covid19-pandemi-kubek.jpg	Non-human	Drawing
153	"twenty nineteen - "No fear! We were gonna storm area fifty one!"", "twenty twenty - "Oh My God! A virus with a ninety eight percent survivability rate!""	https://www.oif.ala.org/oif/wp-content/uploads/2020/03/meme1-300x300.jpg	Human	Actor
154	"If my grandma was still alive I would not have to worry about covid19 because no one would come within five feet due to smell of vick's after she covered me in it"	https://parade.com/wp-content/uploads/2020/04/social-distancing.jpg	Non-human	Jar
155	"When the five G towers give you COVID-19 and you begin emitting your own WiFi."	https://www.researchgate.net/profile/Nancy-Mauro-Flude/publication/343252213/figure/fig3/AS:1005410232307712@1616719887082/COVID-19-Inspired-Internet-Meme-Image-Screengrab-April-10-2020.png	Human	Drawing
156	"Social distancing world champion"	https://www.pittsburghmagazine.com/content/uploads/2020/03/IMG_2022-883x1024.jpg	Non-human	Movie character
157	"Dear novel coronavirus", "You will pay dearly for this!"	https://ds8526jcpbygs.cloudfront.net/wp-content/uploads/2020/03/90796102_10218993634648984_7833589944936300544_n1.jpg	Human	Ordinary man
158	"Fight coronavirus!", "Eat five cloves of garlic every day. It does absolutely nothing, but keeps everyone else at a safe distance."	https://content.api.news/v3/images/bin/5562b1087a80d38eb709e7aae4f783cd	Non-human	Vegetable
159	"Ordering pizza during a pandemic.", "Leave it on the doorstep and get the hell outta here."	https://imagevars.gulfnews.com/2020/04/14/Meme_17178f9b0e0_original-ratio.gif	Human	Actor
160	"Social distancing and wearing a mask in public since nineteen seventy eight"	https://content.api.news/v3/images/bin/052f6080e46f03254d75b18002f445f5?width=650	Human	Ordinary man
161	"Two weeks to flatten the curve!!!", "Actually, two months", "nah, three months", "ok, six months", "when there is a vaccine", "no, the vaccine is not good enough"	https://image.shutterstock.com/image-vector/covid19-coronavirus-lockdown-meme-waiting-600w-1838011030.jpg	Non-human	Text
162	"Covid-19 and chronic illness memes"	https://cdn11.bigcommerce.com/s-du14j3c/images/stencil/824x431/uploaded_images/coronavirus-covid-19-chronic-illness-memes.jpg?t=1587697680	Non-human	Drawing
163	"It is only Tuesday and I already need a drink"	https://misinforeview.hks.harvard.edu/wp-content/uploads/2020/07/Picture13-1.png	Non-human	Bottle
164	"Me: So when can we leave our houses next?", "Government: It has gonna be may"	https://www.sunway.com.my/stories/wp-content/uploads/2020/03/6.jpg	Human	Singer
165	"How is twenty twenty going?", "People all over the world:", "aaaaaaaaaa", "aaaaaa also"	https://www.pittsburghmagazine.com/content/uploads/2020/03/Screen-Shot-2020-03-25-at-11.17.39-AM.png	Non-human	Animal
166	"Breaking news: covid-19 vaccine tests halted as scientists try and find a way to add autism to vaccine"	https://jcom.sissa.it/sites/default/files/figures/19/07/A01/image23.jpg	Non-human	Medical equipment
167	"You has to work from home dis month?, "Oh darn!"	https://cdn.facilityexecutive.com/wp-content/uploads/2020/03/Dog.jpg	Non-human	Animal
168	"Sometimes I wonder if all of this is happening because I did not forward that message to ten other people", "Climate change needs to hire corona virus's publicist."	https://cdn.wionews.com/sites/default/files/styles/story_page/public/2020/03/18/133457-untitled-design-4.jpg	Human	Ordinary man
169	"Everyone: How do we survive without being able to go outside?", "Me, with a chronic illness: let me show you how it has done…"	https://cdn11.bigcommerce.com/s-du14j3c/product_images/uploaded_images/coronavirus-chronic-illness-meme.jpg?t=1587696095&_ga=2.190357032.289950777.1586801576-479162123.1467065395	Human	Actor
170	"Be like Darth Vader:", "- wears a mask", "- does not visit his son and daughter", "- socially and emotionally distant", "- follows orders"	https://imagevars.gulfnews.com/2020/04/14/meme_17178f58507_original-ratio.gif	Non-human	Movie character
171	"At the office", "work from home"	https://images.news18.com/ibnlive/uploads/2020/04/1585988636_wfh-memes-19.jpg?impolicy=website&width=0&height=0	Human	Actor
172	"Anti-vax kitten be like I can haz ivermectin"	https://imgix.bustle.com/uploads/image/2021/10/25/711203dc-167d-458a-9544-5a5f0d5d1f1b-screen-shot-2021-10-25-at-92120-am.png?w=757&fit=crop&crop=faces&auto=format%2Ccompress	Non-human	Animal
173	"Signs that you are a nurse", "1. Your fitbit shows twenty thousand steps on workdays and two hundred fifty on days off", "2. You have researched your symptoms and thought you were dying", "3. You have napped for twelve hours straight"	https://www.incrediblehealth.com/wp-content/uploads/2020/03/Screen-Shot-2020-03-27-at-5.09.34-PM.png	Non-human	Text
174	"Anti-covid-19 smoothie"	http://www.flowjournal.org/wp-content/uploads/2020/05/anderson1.png	Non-human	Bottle
175	"Marty, whatever happens do not ever go to twenty twenty"	https://blog.adobe.com/en/publish/2020/05/08/media_f3e5c27ac94f0089306836574c108da84b621d47.jpg?width=2000&format=webply&optimize=medium	Human	Actor
176	"Me saying goodbye to my social life"	https://amslerartroom.files.wordpress.com/2020/05/p2-alba-v-meme.jpg	Human	Painting
177	"You said you were sick!, "No, I said I have a case of corona"	https://static.thehoneycombers.com/wp-content/uploads/sites/4/2020/03/Best-funny-Coronavirus-memes-2020-Honeycombers-Bali-6.jpg	Human	Actor
178	"Junior year of college", "Covid-19", "Work the rest of your life"	https://helios-i.mashable.com/imagery/articles/00bKvvahAeWfnlRUu2hw4Y2/images-232.fit_lim.size_2000x.v1628529605.png	Human	Ordinary man
179	"I am sorry, Earth is closed today."	https://content.api.news/v3/images/bin/3f25be8f926d8b4fcf011e874d41fbfc	Human	Actor
180	"My cat running errands for me since he cannot get Covid-19"	https://cdn.i-scmp.com/sites/default/files/d8/images/canvas/2021/10/30/93b1bbf4-2511-4606-8533-5a21007dfebb_8b38597c.jpg	Non-human	Animal
181	"Me waking up at three: zero seven ante meridiem thinking about who ate that bat", "Dirty motherfucker"	https://ds8526jcpbygs.cloudfront.net/wp-content/uploads/2020/03/90006430_229883505054900_8610778171366703104_o-480x480.jpg	Non-human	Cartoon character
182	"How Americans protect themselves against coronavirus"	https://devildogshirts.com/wp-content/uploads/2020/05/Best-Covid-19-Memes-Of-The-Week.jpg	Human	Ordinary man
183	"Coronavirus tip #one hundred thirt seven", "Wash your hands like you would wash a grey horse on show day"	https://assets.horsenation.com/wp-content/uploads/2020/03/13022806/grey-640x669.jpg	Human	Ordinary man
184	"Before you go out in public, ask yourself: - Is it worth it? - Can I work it? -Can I put my thing down flip it and reverse it?"	https://images.squarespace-cdn.com/content/v1/52fd615de4b0feb85ec2833f/1585157950674-ZVKPR8DAD87T0PTLIBD3/COVID19+MEME+Music	Non-human	Text
185	"Coronavirus is a social media", "It is a second window"	https://www.lemonade.com/blog/wp-content/uploads/2020/05/41yllj.jpg	Human	Singer
186	"Australia: everyone needs to work from home and achool will be run online", "The national broadband network"	https://content.api.news/v3/images/bin/eb4b7849678e7a0b082dd30967bd9e49	Non-human	Cartoon character
187	"First day of zoom meetings", "Fourteenth day of zoom meetings"	https://static.thehoneycombers.com/wp-content/uploads/sites/4/2020/03/Funny-Coronavirus-Memes-2.png	Human	Celebrity
188	"Pardon my Lord, but cannot we kill the Potter boy while he is at his home?", "As inspiring as I find your blood lust, Bellatrix…We cannot attack the boy as long as he is home"	https://images.edexlive.com/uploads/user/imagelibrary/2020/4/1/original/meme_maindfd.jpg	Human	Movie character
189	"Future grandson" "hey grandpa want a corona?", "me:"	https://covid-19archive.org/files/original/fba3c9df240d38f70d70a20f53d83fd95b731e50.png	Non-human	Cartoon character
190	"Ten years from now you will be watching television and hear….", "Did you or a loved one take the covid vaccine? You may be entitled…"	https://bleedingheartland.imgix.net/static/media/2021/04/a9f477d3-ea8f-4339-90e8-3f9240d1bc16.jpg?auto=format&fit=max&q=70&w=1125&ixlib=js-1.4.1&s=1d2ff2b454a5eb4b72ecd57fb0ae75ac	Human	Actor
191	"Hand-washing technique with soap and water", "Is not nobody dope as me; I am dressed so fresh, so clean", "So fresh and so clean", "Do not think I am so sexy? I am dressed so fresh, so clean", "So fresh and so clean"	https://m.buro247.my/images/coronavirus-memes-Rubric.jpg	Human	Drawing
192	"Working hard on a covid-19 vaccine… two parts rum, one part creme de menthe…"	https://jcom.sissa.it/sites/default/files/figures/19/07/A01/image24.jpg	Non-human	Animal
193	"Wake up sheeple!", "The truth is just so damn obvious….", "five G cell tower", "vaccine based five G chemtrail beam", "weaponised five G bat", "Covid-19 mind control beam", "new world order five G activated nano surveillance rolls"	https://www.researchgate.net/profile/Nancy-Mauro-Flude/publication/343252213/figure/fig2/AS:1005410232315904@1616719887043/COVID-19-Inspired-Internet-Folklore-Meme-Taxonomy-Image-Screengrab-April-10-2020.png	Non-human	Animal
194	"Do you wanna drink on facetiiiiime"	https://i0.wp.com/canfasdblog.com/wp-content/uploads/2020/04/covid4-1.jpg?fit=691%2C361&ssl=1	Human	Cartoon character
195	"Covid-19 meme geocoin", "set", "Oh, hi!", "I am new here!", "Ah, just fyi", "I might be a bad guy!", "This year will be epic!", "Wait!! Can we talk?", "The moment you realize your plan failed"	https://www.mygeocoin.de/images/product_images/original_images/covid-alle-shop.jpg	Non-human	Drawing
196	"People with March birthday"	https://www.sunway.com.my/stories/wp-content/uploads/2020/03/15.jpeg	Human	Actor
197	"Me and my coworkers logging into all of our meetings remotely for the next couple of weeks"	https://cdn.facilityexecutive.com/wp-content/uploads/2020/03/Pets.jpg	Non-human	Animal
198	"Saving the world in nineteen forty five", "Saving the world in twenty twenty"	https://www.iadventureescape.com/wp-content/uploads/2020/04/Screen-Shot-2020-04-18-at-9.15.29-PM.png	Human	Ordinary man
199	"They are never going back to school"	https://encrypted-tbn0.gstatic.com/images?q=tbn:ANd9GcRDMCVGwSCKiN0htIa7aGq9scevoqExWF8UDQ&usqp=CAU	Human	Actor
200	"Doctor: Protect the ones you love most from coronavirus", "Me:"	https://content.api.news/v3/images/bin/07cb9c4d9e32955fb760c9197e81ed38?width=1280	Non-human	Animal

## Sheet: non_coronavirus_memes
Meme_ID	Text	Image_URL	Type	Specific
1	"Front Office: calls", "Teacher: yea. I will send him down", "Students: he could be any one of us"	https://i.pinimg.com/originals/25/85/51/2585516f065e2f5e6e42891d9c4e658b.jpg	Human	Cartoon character
2	"Me showing my mom a funny meme", "my mom"	https://i.pinimg.com/736x/23/1e/e9/231ee9fa9e2c98fffc72f922f263aad3.jpg	Non-human	Cartoon character
3	"Only just begun the meme war has"	https://images.theconversation.com/files/177834/original/file-20170712-14488-19lw3sc.jpg?ixlib=rb-1.1.0&q=45&auto=format&w=926&fit=clip	Non-human	Movie character
4	"Hey everybody" "I am back with the tampons and abortion pills"	https://i.pinimg.com/originals/5e/d8/66/5ed86611823f9c36d014ebe17994161f.jpg	Human	Not classified
5	"5 am??" "Allow me to sing you the song of my people"	https://thumbs.dreamstime.com/z/%C5%9Bmieszny-papuzi-meme-cockatiel-portret-jest-pozwala-ja-%C5%9Bpiewa-ci-piosenk%C4%99-m%C3%B3j-ludzie-ch%C5%82odno-wycena-i-memes-127306011.jpg	Non-human	Bird
6	"Are you a birdkeeper?", "Because, girl.You have got some great tits!"	https://image.shutterstock.com/image-photo/funny-bird-memes-girl-you-260nw-1175098651.jpg	Non-human	Bird
7	"What are memes and how to use them"	https://static.wixstatic.com/media/bb1bd6_5798c09022ba43249a38bfea9be1db34~mv2.png/v1/fill/w_1000,h_571,al_c,usm_0.66_1.00_0.01/bb1bd6_5798c09022ba43249a38bfea9be1db34~mv2.png	Human	Ordinary people
8	"Open access memes for copyright-compliant libreens"	https://upload.wikimedia.org/wikipedia/commons/5/56/Open_access_meme.gif	Human	Painting
9	"Yo dawg I heard you like memes", "So we put a meme on your meme about your meme, while me meme"	https://bellette.com.au/uploads/images/_1250xAUTO_crop_center-center/Viral-Facebook-Memes.jpg	Human	Musician
10	"Go to wikipedia to check a single fact realize three hours later you know everything about the Soviet Union"	https://upload.wikimedia.org/wikipedia/commons/thumb/9/9e/Wikipedia_meme_vector_version.svg/1200px-Wikipedia_meme_vector_version.svg.png	Non-human	Drawing
11	"When my friends ask if I have time to talk about their problems"	https://www.hindustantimes.com/rf/image_size_960x540/HT/p2/2020/10/26/Pictures/_1b8238d2-1749-11eb-8018-0bdbc3b69c17.jpg	Non-human	Cartoon character
12	"This is Sparta"	https://image.shutterstock.com/image-photo/parrot-memesthis-sparta-meme-funny-260nw-1210858198.jpg	Non-human	Bird
13	"Memes", "Anyone", "Well-researched eloquent interesting journalism"	https://www.journalism.co.uk/assets/132/meme-702x336.jpg_resized_460_.jpeg	Human	Actor
14	"I am a good guy", "I am a good guy", "I am good", "I will find you and your face and comment", "Not sure if trolling or just stupid"	https://static2.businessinsider.com/image/5ea9887b0fc63978b759c857/this-ai-generates-absurdist-memes-that-are-funnier-than-what-most-real-humans-create.jpg	Human	Mixed
15	"Send memes"	https://images.asos-media.com/products/kapelusz-asos-design-z-neonowym-nadrukiem-send-memes/11350833-4?$XXL$&wid=513&fit=constrain	Non-human	Hat
16	"Netflix: are you still watching?", "Me"	https://pd-beamliving-cd.beamliving.com/-/media/bu-to-ch/cat-meme-netflix-funny-1000x666.png	Non-human	Cat
17	"Really, really, ridiculously good at recruiting"	https://48s6gp20mp881h7ml743akvr-wpengine.netdna-ssl.com/wp-content/uploads/2016/12/hr-memes-25.jpg	Human	Actor
18	"My face after a 48 hour shift"	https://s17346.pcdn.co/wp-content/uploads/2015/05/nursing_memes_featured.png	Human	Ordinary people
19	"Women deserve equal right and lefts"	https://i1.wp.com/feminisminindia.com/wp-content/uploads/2020/04/1-s2.0-S1353829217300795-fx6.jpg?fit=508%2C330&ssl=1	Human	Not classified
20	"Banker cat reject your home loan application"	https://www.thedubs.com/wp-content/uploads/2020/04/is-there-a-place-for-memes-in-finance-content-banner-600x600.jpg	Non-human	Cat
21	"Well, the fridge broke so I had to eat everything"	https://i.ndtvimg.com/i/2018-01/food-meme_620x350_51515065230.jpg	Human	Actor
22	"Stop trying to make seltzers happen. It is never going to happen"	https://dazedimg-dazedgroup.netdna-ssl.com/786/azure/dazed-prod/1290/5/1295329.jpg	Human	Actor
23	"Trump and Clinton watching Jill like", "Trump and Clinton watching Jill like", "Trump and Clinton watching Jill like"	https://media.newyorker.com/photos/59097a981c7a8e33fb390030/master/pass/Hsu-Jill-Memes.jpg	Human	Actor
24	"Yes, our system is down", "Obviously, we broke it just for fun and to make your day more difficult"	https://helpcrunch.com/blog/wp-content/uploads/2020/01/customer-service-meme-our-service-is-down.png	Human	Actor
25	"Archie must choose between football and music", "Archie becomes a capo for his girlfriend's dad' mob", "Archie is framed for murder by hiram lodge, his girlfriend's dad former mob boss", "Archie tells his fellow inmates about the joys of high school footbal. Archie chose football after all", "Netflix you either have not known the triumphs and defeats the epic highs and lows of watching Riverdale…	https://www.socialmediaexaminer.com/wp-content/uploads/2019/07/social-media-marketing-meme-example-2-800@2x.png	Human	Drawing
26	"When you find out you have no money"	https://cdn.vox-cdn.com/thumbor/cV8X8BZ-aGs8pv3D-sCMr5fQZyI=/1400x1400/filters:format(png)/cdn.vox-cdn.com/uploads/chorus_asset/file/19933026/image.png	Non-human	Cartoon character
27	"You said memes would work", "I said good memes would work"	https://netbasequid.com/wp-content/uploads/Brands%E2%80%99-Meme-Marketing-Makes-Sentiment-Analysis-More-Important-Than-Ever.png	Both	Mixed
28	"Everyone chooses a pizza topping", "Picks pineapple"	https://cdn.broadbandsearch.net/blog/most-popular-internet-memes-in-history/scumbag-steve.jpg	Human	Ordinary people
29	"When you cut your hair and instantly regret it"	https://i.chzbgr.com/full/4035845/hB03D02F6/funny-memes-the-best-of-em	Human	Model
30	"Help me I am poor"	https://blog.traveloka.com/source/uploads/sites/3/2018/08/wanna-travel-but-broke.jpg	Human	Actor
31	"Being upset WBC is coming", "Joining a counter protest", "Organizing a counter protest", "Using memes to ignore the problems a marginalized group faces by making the movement about meme rather than the issue"	https://thetartan-assets.s3.amazonaws.com/uploads/37591/original/MEME_marcel.jpg	Human	Drawing
32	"Hey girl feel my sweater", "Know what it is made of?", "Boyfriend material"	https://akns-images.eonline.com/eol_images/Entire_Site/2016813/rs_600x600-160913131825-600-hey-girl2.jpg?fit=around%7C1080:1080&output-quality=90&crop=1080:1080;center,top	Human	Actor
33	"When you find a dank meme to send to your friends"	https://www.dictionary.com/e/wp-content/uploads/2018/03/dank-meme.jpg	Human	Actor
34	"Your brain", "Your brain reading a meme", "A meme about your brain reading a meme", "A course about your brain reading a meme"	https://prod-discovery.edx-cdn.org/media/course/image/cfb36fb0-b72d-4bc7-89be-a1637389a17d-13165ce8b437.small.jpg	Human	Drawing
35	"I do not want to live on this planet anymore"	https://image.winudf.com/v2/image/Y29tLm5laG0uZHp3aWVraW1lbW93X3NjcmVlbnNob3RzXzJfODEzYWMzNTY/screen-2.jpg?fakeurl=1&type=.jpg	Human	Cartoon character
36	"This meme is used to describe a successful outcome and achievement", "Took out groceries from the car in one trip"	https://static.wixstatic.com/media/bb1bd6_738cd7ad10094faeb965674742b2eb14~mv2.png/v1/fill/w_924,h_307,al_c/bb1bd6_738cd7ad10094faeb965674742b2eb14~mv2.png	Human	Ordinary people
37	"There was a spider", "It is gone now"	https://cdn.ebaumsworld.com/mediaFiles/picture/2549131/86322729.jpg	Human	Ordinary people
38	"Making small edit", "Breaking entire page because of one slash"	https://upload.wikimedia.org/wikipedia/commons/thumb/c/cf/Example_of_modern_internet_meme.jpg/220px-Example_of_modern_internet_meme.jpg	Human	Cartoon character
39	"Those misleading puzzle ads you see everywhere are now banned", "delicious Finally some good fucking"	https://cdn.memes.com/up/29888411587675177/i/1605717385500.jpg	Human	Mixed
40	"Bus drivers when they see each other", "pilots when they see each other"	https://i.pinimg.com/originals/a8/27/bd/a827bdd556cad0a2ac4072de143b5228.jpg	Human	Mixed
41	"Gentelmen, I inquire who hath released the hounds?", "Remove thyself from mine path wench step aside, step aside", "Do not depise the racketeer", "Instead depise his sport"	https://images.theconversation.com/files/38723/original/gr6c5pdb-1389239407.jpg?ixlib=rb-1.1.0&q=45&auto=format&w=1000&fit=clip	Human	Painting
42	"When a comment on your meme gets more upvotes than your meme does"	https://image.winudf.com/v2/image1/Y29tLnd1c3RIZWFydGJyb2tlbkNvd2JveU1lbWVzXzEwMDMyNTgxX3NjcmVlbl80XzE1Nzc3MTk0OTNfMDQz/screen-4.jpg?h=355&fakeurl=1&type=.jpg	Human	Ordinary people
43	"Pepe we are number one every other good memes", "Baby yoda"	https://oaza-memow.pl/img/uploads/meme_qbsywcAwMiD4Y9VxOW48RZV8X.jpeg	Human	Cartoon character
44	"You understand now because I explained it to you"	https://cdn.broadbandsearch.net/blog/most-popular-internet-memes-in-history/you-understand-now.jpg	Human	Actor
45	"Did you ask for moar kindnes on wikipedia"	https://upload.wikimedia.org/wikipedia/commons/e/e8/DID_U_ASK_4_MOAR_KINDESS_ON_WIKIPEDIA.jpg	Non-human	Cat
46	"Ladies please contain your orgasm"	https://filmdaily.co/wp-content/uploads/2020/09/nsfwmemes-lede.jpg	Human	Ordinary people
47	"I can haz cat meems?"	https://www.oif.ala.org/oif/wp-content/uploads/2019/01/CAT-MEME-300x300.jpg	Non-human	Cat
48	"To relieve stress, I do yoga…", "Just kidding! I dring whisky in my yoga pants"	https://thumbs.dreamstime.com/z/whisky-%C5%9Bmieszny-meme-pij%C4%99-w-joga-spodniach-125614682.jpg	Non-human	Glass
49	"When you see neighbors putting up Christmas decorations before Halloween"	https://redtri.com/wp-content/uploads/2018/10/halloween_meme.jpg?w=480	Human	Musician
50	"Google", "History of Arcades", "I know what you want! Here is the Wikipedia article on Arcade history", "Bing", "History of Arcades", "Look how cool this interactive map of Peru is", "Love me"	https://encrypted-tbn0.gstatic.com/images?q=tbn:ANd9GcQGwf2HxRmQHR76uIF9mwy_oRFM3NY7ROtJXA&usqp=CAU	Human	Drawing
51	"When people ask where did all your money go you give them this look"	https://149357832.v2.pressablecdn.com/wp-content/uploads/2019/07/5-2.jpg	Human	Model
52	"Who are you talking to, Punk?"	https://thumbs.dreamstime.com/z/%C5%9Bmieszni-ptasi-memes-kt%C3%B3re-jeste%C5%9B-ty-opowiada-wycena-ruch-punk%C3%B3w-%C5%9Bliczny-lutino-koloru-%C5%BC%C3%B3%C5%82tego-cockatiel-131854976.jpg	Non-human	Bird
53	"That moment when you find the perfect avocado at the supermarket"	https://i.redd.it/sgq9azb8vz541.jpg	Human	Movie character
54	"How to burn a lot of calories?", "Google", "Bing"	https://lh3.googleusercontent.com/proxy/uD5QSH63-RStqCMOpdiHzVzYAbUHxtT-oVpc1TQw0kRD2lSXbJRtOVeNQYdQTW4fFeH1zww___kM6yK9omh2_g1baoPeCz_x2BKD39F2X8fQnMYA7caESk8gTxmNFBmOSWDC0A	Human	Mixed
55	"We should stop making making my own memes", "Me to me: stay up and make memes about it"	https://i.imgflip.com/3yvd8x.jpg	Non-human	Cartoon character
56	"The internet has rules?", "Better follow them!"	https://i.kym-cdn.com/photos/images/newsfeed/000/160/285/6ec.png	Human	Actor
57	"How could we have been so blind?"	https://filmdaily.co/wp-content/uploads/2020/11/memes-02.jpeg	Human	Politician
58	"Karen you horrific wench release me from this thumbnail imediately"	https://i.kym-cdn.com/entries/icons/mobile/000/028/075/nu_doge_thumb.jpg	Non-human	Dog
59	"Adult: Do you want chicken", "Kid: no", "Adult: they are nuggets", "Kid", "Adult: shaped like dinosaurs", "Kid: I wil take your entire stock"	https://i.pinimg.com/originals/e2/f9/5a/e2f95ab0b8074055d403ec2f7d753418.jpg	Human	Not classified
60	"I do not always like comments on Facebook, but when I do, it is to end a conservation"	https://cdn.broadbandsearch.net/blog/most-popular-internet-memes-in-history/most-interesting-man-facebook-comments.jpg	Human	Model
61	"Drogon after Dany said Dracarys the 8245th time", "Game of Thrones"	https://images.popbuzz.com/images/51291?crop=16_9&width=660&relax=1&signature=hTnKaa74TxJh_IL_iDmw84aYv-Q=	Both	Mixed
62	"When you are hungry and someone is trying to be funny"	https://i.ndtvimg.com/i/2018-01/food-meme_620x350_71515065340.jpg	Non-human	Dog
63	"How to make a bomb", "Google", "Bing", "Bath bomb", "Cowabunga it is"	https://encrypted-tbn0.gstatic.com/images?q=tbn:ANd9GcTMHIQAvJDmK7iDD8ax0CqgSQwtRE61woscwQ&usqp=CAU	Non-human	Cartoon character
64	"Homelander: I control the Seven", "Butcher: I control the Boys", " The Deep: I control the lobsters"	https://static3.srcdn.com/wordpress/wp-content/uploads/2020/01/Fishy-Business.jpg?q=50&fit=crop&w=740&h=742	Human	Actor
65	"People sitting on the bottom row in a cinema be like"	https://i.redd.it/fri735l1cx041.jpg	Non-human	Cartoon character
66	"Biden: Like heck am I leaving him any ice cream, Barack here take a cone", "Obama: Joe you know I am lactose into", "Biden: Like. Heck"	https://img.ifunny.co/images/2b3753bc53c460c6a41586ce2e48eacb1ea5d97851bcb1f0b2e2d9d7f0dae83c_1.jpg	Human	Politician
67	"I am not drinking to infinity and beyond", "Ten beers later:"	https://i.ytimg.com/vi/8EQqV1Zry8I/maxresdefault.jpg	Human	Movie character
68	"What is an octopus is just a wet spider"	https://i.imgflip.com/2hpp7n.jpg	Human	Actor
69	"Cheap gas near me", "Google", "Bing"	https://images-cdn.9gag.com/photo/ag5nXWx_700b.jpg	Human	Ordinary people
70	"If you could stop sending me memes that would be great"	https://i.imgflip.com/3z3fy8.jpg	Human	Movie character
71	"When somebody adds another plate to the sink while I am washing the dishes"	https://i.chzbgr.com/full/9545544704/h545C16DE/clothing-somebody-adds-another-plate-sink-while-im-washing-dishes	Human	Actor
72	"Stop looking at memes and go to bed"	https://i1.kwejk.pl/k/obrazki/2020/08/A5eJufNIMuQIv4Fc.jpg	Human	Cartoon character
73	"Never challenge Freud to a staring contest"	https://www.all-about-psychology.com/images/Freud-Stare.png	Human	Scientist
74	"The moment you realise you left your wallet at home"	https://memegenerator.net/img/instances/66307499/the-moment-you-realized-you-left-your-wallet-at-home.jpg	Non-human	Cartoon character
75	"You will not feel sleepy at work if you sleep at work"	https://encrypted-tbn0.gstatic.com/images?q=tbn:ANd9GcQnOH8XQbgBhqP-Poul9BPXePPsgxyCfwJ46A&usqp=CAU	Human	Actor
76	"I do not think that memes what you think it memes"	https://media.sproutsocial.com/uploads/meme-example.jpg	Human	Not classified
77	"Not sure if fair use or just copied"	https://www.oif.ala.org/oif/wp-content/uploads/2019/01/fair-use-meme-300x285.jpg	Human	Model
78	"Oh, your company does not have a content strategy?", "Please, keep complaining about your small online following"	https://divvyhq.com/wp-content/uploads/bfi_thumb/Willy-Wonka-Content-Strategy-Meme-2qi8ec81vixm3n3567e3inrpa7jx03zdpytn1r1vkae8qj714.jpg	Human	Actor
79	"To meme or not to meme that is the question"	https://encrypted-tbn0.gstatic.com/images?q=tbn:ANd9GcRjFTMKRiQEJ7k3RhMJRnCDun-WrVjLyNgT5g&usqp=CAU	Human	Painting
80	"If Mary gave birth to Jesus and Jesus is the lamb of God… Did Mary have a little lamb"	https://cdn.shortpixel.ai/spai/w_1038+q_+ret_img+to_webp/https://historyfangirl.com/wp-content/uploads/2019/04/History-Meme212-968x1024.jpg	Both	Painting
81	"oh, so you wanna know where memes come from?", "That should only take a few seconds"	https://assets3.thrillist.com/v1/image/2616355/381x254/scale;jpeg_quality=65.jpg	Human	Actor
82	"When other people get their food before you"	https://cdn-production-opera-website.operacdn.com/staticfiles/assets/images/main/case-studies/how-to-make-memes/opera-com-case-studies__a-05-image--08.08c0ec2263c1.jpg	Non-human	Cat
83	"How to safely charge your Galaxy note 7"	https://glean.info/wp-content/uploads/2017/05/memes.jpg	Human	Not classified
84	"Yea, if you could go ahead and explain memes", "That would be great"	https://aml.ca/wp-content/uploads/2019/11/memes.jpg	Human	Movie character
85	"When your boss ask for proof you are in hospital"	https://encrypted-tbn0.gstatic.com/images?q=tbn:ANd9GcRQfsQI8jesA0yXRL4B64tUji8FTCU_FdzzFA&usqp=CAU	Human	Ordinary people
86	"When you have been selling all year and finally get one day off for Christmas"	https://solofire.com/wp-content/uploads/2020/03/christmas.png	Human	Actor
87	"My depression", "Memes"	https://mk0robisiteja1gwxicf.kinstacdn.com/wp-content/uploads/2020/04/Screenshot-2020-04-28-at-10.18.47.png	Human	Ordinary people
88	"When your boss asks how you are doing half way through your shift"	https://www.timecamp.com/blog/wp-content/uploads/2018/02/work-memes-8.jpg	Human	Movie character
89	"Begun the Twitter meme wars have"	https://media.threatpost.com/wp-content/uploads/sites/103/2018/12/18105909/YODA_MEME_RAT_Malware.jpg	Non-human	Movie character
90	"When asked what did you click on, you said nothing", "The twelve toolbards in browser determined that was a lie"	https://tr1.cbsistatic.com/hub/i/r/2017/05/30/bf63d9d4-0cfe-423c-935e-df4fa858c592/resize/1200x900/33b0edd5ac44830108203dcd300ade24/maury-meme.jpg	Human	Not classified
91	"Me texting: Oh my God I love it", "Actuall me: I do not have any feelings ever"	https://ct.counseling.org/wp-content/uploads/2018/07/Meme4.jpg	Human	Movie character
92	"On Facebook you are free to say whatever I want"	https://www.mercurynews.com/wp-content/uploads/2018/04/11.jpg?w=620	Human	Buisnessman
93	"Ate spaghetti while wearing a white shirt did not get sauce on it"	https://cdn.broadbandsearch.net/blog/most-popular-internet-memes-in-history/success-baby-spaghetti.jpg	Human	Ordinary people
94	"Sees stranded driver", "Stop to help"	https://cdn-production-opera-website.operacdn.com/staticfiles/assets/images/main/case-studies/how-to-make-memes/opera-com-case-studies__a-05-image--06.419e05318b8b.jpg	Human	Not classified
95	"Epstein killed himself but that is none of my business"	https://filmdaily.co/wp-content/uploads/2020/07/epsteinmeme-lede.jpg	Human	Politician
96	"Monday? Bring it on"	https://www.treehugger.com/thmb/BYjNwIHTw-NpOcycKciQpaKYar8=/893x670/smart/filters:no_upscale()/__opt__aboutcom__coeus__resources__content_migration__mnn__images__2019__01__CatMemeMotivationalImage-3805c60b505445c99be17df45d5e89a0.jpg	Non-human	Cat
97	"I am fine everything is fine"	https://i0.wp.com/images-prod.healthline.com/hlcmsresource/images/topic_centers/sponsored-programs/constipation/Constipation_Meme_4-1296x728-Body4.jpg?w=1155&h=1528	Human	Actor
98	"Brace yourselves vocabulary words are coming"	https://memegenerator.net/img/instances/65352703/brace-yourselves-vocabulary-words-are-coming.jpg	Human	Movie character
99	"Being called cute all the time But you are still single"	https://wl-brightside.cf.tsp.li/resize/728x/jpg/f17/467/c7c0a4508e82fd32c013600ce8.jpg	Human	Musician
100	"Some of you have college degrees but still cofuse there, they are, and their but that is none of my business"	https://www.liveabout.com/thmb/2DU_J0ZMDi1Zkk7BbQKQQpBKt6w=/667x374/filters:no_upscale():max_bytes(150000):strip_icc()/3bjzqd-316ae73412af4d76b43b8cccc4a97ba5.jpg	Non-human	Cartoon character
101	"The", "What"	https://brunchvirals.com/wp-content/uploads/2021/03/The-What-Meme.png	Human	Ordinary man
102	"endgame", "ninety percent", "audience score", "user ratings: one million three hundred seventy eight tousand seven hundred forty four", "shrek", "ninety one percent", "audience score", "user ratings: sixty two thousand seven hundred sixty four", "I am inevitable."		Non-human	Movie character
103	"Meme tool"	https://store-images.microsoft.com/image/apps.63286.13510798886175740.1c0b336f-4713-42e2-8a1d-34c20c36930a.82dd3667-a53d-4814-bce8-221d13d2923f	Human	Ordinary man
104	"You invent the time machine", "Kalm", "You choose twenty twenty one immediately", "Kalm", "The machine says "Please select a valid year."", "mega panik"	https://i1.kwejk.pl/k/obrazki/2020/09/aWq05wBGv2R5QXc3.jpg	Human	Not classified
105	"Toothfairy: *hides a dollar under my pillow*", "Six year old me: *tears it in half* Now I have two dollars!", "Stonks"	https://img.wprost.pl/_thumb/d6/c0/518fb2bc39b321ffc08c5dbc0c67.jpeg	Human	Not classified
106	"What do you meme?", "An adult party game for meme-lovers"	https://m.media-amazon.com/images/I/413b77VBiOL._AC_SY580_.jpg	Non-human	Book
107	"I only work in black and sometimes very, very dark grey"	https://static.posters.cz/image/200/plakaty/lego-batman-meme-i34552.jpg	Non-human	Movie character
108	"So mom, we met on Roblox -"	https://i.ytimg.com/vi/sSpDnIJxyXM/maxresdefault.jpg	Human	Cartoon character
109	"Not sure if user is stupid or design is just bad"	https://blog.uxeria.com/wp-content/uploads/2015/10/ux-memes-5.jpg	Human	Cartoon character
110	"When you beat up a homeless man so he gets a nice bed in the hospital", "Gud person"	https://i1.kwejk.pl/k/obrazki/2020/08/qOLZlWVNgUnC5e7e.jpg	Human	Not classified
111	"Chip", "Friend-chip", "Relation-chip", "Censor-chip"	https://image.spreadshirtmedia.net/image-server/v1/mp/compositions/T6A2MPA4289PT17X38Y83D162158997FS2437/views/1,width=550,height=550,appearanceId=2,backgroundColor=000000,noPt=true/chip-funny-gift-idea-cenzura-sex-meme-comic-koszulka-meska.jpg	Non-human	Drawing
112	"One piece fans when you did not watch nine hundred episodes", "Isekai fans risking their lives to ask the cashier for ketchup"	https://i.kym-cdn.com/entries/icons/original/000/036/891/cover3.jpg	Human	Sportsman
113	"When everyone calls you the stonks meme but you have been around for six years and your true name is 'Meme Man': Angery"	https://img.wprost.pl/_thumb/2a/86/9527e784787253150de534302631.png	Non-human	Not classified
114	"I am a meme"	https://ichef.bbci.co.uk/images/ic/704xn/p072ms1x.jpg	Human	Ordinary man
115	"Me: That test was really hard. Freind: Yea the problems on the back were really hard", The", "What"	https://brunchvirals.com/wp-content/uploads/2021/03/Image-Of-What-Is-The-The-What-Meme.png	Human	Ordinary man
116	"Go hunting ruin everything for everyone"	https://zpopk.pl/wp-content/uploads/2015/06/robert-meme.jpg	Human	Actor
117	"Vector meme faces", "Epic win", "Pfftch", "Awww", "Whyyyy", "Red eyes", "Not okay (smile)", "Crying", "Sure, Baby…", "Smile", "Sad", "Surprised Kid", "Hehehe", "Concentrated", "Must Resist…", "Derpina", "Horror", "Open Mouth", "Questioning", "Herp", "I See What You did", "Happy", "Not Okay", "Cuteness Overload!", "Unhappy", "Little Kid", "Suspicious", "Dude Come on", "Wide Open", "Wait...", "Are…	https://png.clipart.me/previews/337/33-vector-meme-faces-13852.jpg	Human	Drawing
118	"In the United Kingdom they drive on the left", "where I live we drive on what is left"	https://cdn.w600.comps.canstockphoto.pl/droga-meme-potholes-zbiory-fotografii_csp86056804.jpg	Non-human	Road
119	"New feminist memes on Reader's Digest?, "It is a good day!"	https://www.rd.com/wp-content/uploads/2021/02/Feminist-Memes-ft.jpg	Human	Ordinary man
120	"Creates a strong password", "Calls for help to recover it"	https://static-cse.canva.com/blob/651072/2HowtomakeamemeCanva.6fad1fd1.png	Human	Ordinary man
121	"Meme-generator"	https://store-images.microsoft.com/image/apps.59682.9007199266251377.11eabd37-a0d4-4a98-a6dc-6cd4ec6a02e3.33ff95a5-12b9-4036-9843-957c1b44cdd8?mode=scale&q=90&h=200&w=200&background=%230078D7	Human	Drawing
122	"eh?"	https://image.spreadshirtmedia.net/image-server/v1/mp/products/T996A1MPA2179PT10X18Y18D164770771FS2682/views/1,width=1200,height=630,appearanceId=1,backgroundColor=F2F2F2,modelId=2852,crop=design/smudge-the-cat-dinner-cat-memes-podstawki.jpg	Non-human	Animal
123	"When life hands you potatoes make vodka"	https://encrypted-tbn0.gstatic.com/images?q=tbn:ANd9GcRJHfNGFAzzjhhXLdFHlJMcwVr1N4ZVPDnDTQ&usqp=CAU	Human	Ordinary man
124	"Dreams did not make us kings, Dragons did!", "Yeah, well, Hurricaine Gloria did not break the porch swing. Monica did!"	https://img-9gag-fun.9cache.com/photo/azeVRVB_460s.jpg	Human	Movie character
125	"Eye tracking! A/B Testing! Only aliens could have invented those techniques"	https://blog.uxeria.com/wp-content/uploads/2015/10/ux-memes-8.jpg	Human	Actor
126	"We will rule the world", "Then I will say", "I nevered liked you boss", "I nevered liked you boss"	https://www.meme-arsenal.com/memes/1f5cc3a32a331935a244b04fcd0196fc.jpg	Human	Cartoon character
127	"Me", "Something on the internet", "is this a meme?"	https://hips.hearstapps.com/hmg-prod.s3.amazonaws.com/images/2s9cjb-1548710537.jpg	Human	Cartoon character
128	"Those who know/ Those who do not won September twenty twenty one Meme of the Month!", "Those who voted for it", "Those who did not"	https://preview.redd.it/pn9anhsis0u71.png?auto=webp&s=075755ed3a34ddb890e27884ccecd6791681592b	Human	Cartoon character
129	"If Earth was ten feet closer to the sun, we would all burn up.", "People on Trampolines", "Pani", "Kalm"	https://img-9gag-fun.9cache.com/photo/aMYp74M_700b.jpg	Both	Not classified
130	"It took you fifteen minutes to get home. Google maps said it takes twelve. Who is she?"	https://media.npr.org/assets/img/2015/03/03/overly_custom-39399d2cf8b6395770e3f10fd45b22ce39df70d4-s1100-c50.jpg	Human	Ordinary man
131	It is chicken nuggets", "chicky nuggies"	https://video-images.vice.com/articles/5dfcdf5174a820009a1b4a41/lede/1576853802436-chicky-nuggies.jpeg?crop=1xw%3A1xh%3Bcenter%2Ccenter&resize=2000%3A*	Human	Actor
132	"Literally nobody:", "Compact Disc Projekt Red:", "Stonks"	https://img.wprost.pl/_thumb/00/c0/d5d556ebc81928aa4260c2437657.jpeg	Human	Not classified
133	"When you ask your crush out and she says "I like you as a brother" but then you realize that you are in Alabama"	https://encrypted-tbn0.gstatic.com/images?q=tbn:ANd9GcRh8jdJI1Ql_DJaRTN9RbG_kbv8cNLHiFV1-w&usqp=CAU	Non-human	Cartoon character
134	"Troll faces"	https://image.shutterstock.com/image-vector/emotional-stickers-internet-memes-troll-260nw-1435828565.jpg	Human	Drawing
135	"Marketers!", "Why you no use meme marketing?!"	https://blog.csgroup.pl/wp-content/uploads/2019/09/no_meme_marketing.png	Human	Drawing
136	"Oh you found some internet memes" "You must be funny"	https://static.clideo.com/files/content/506/twitter-meme-maker-1.png	Human	Cartoon character
137	"Joining the game vs a six hundred rated player", "Discovering it is Hikaru starting out a speedrun"	https://images.chesscomfiles.com/uploads/v1/images_users/tiny_mce/ColinStapczynski/phpPUXUWi.png	Human	Actor
138	"When you think you been working for four hours and it has only been seventeen minutes."	https://www.todaysparent.com/wp-content/uploads/2017/06/when-your-kid-becomes-a-meme.jpg	Human	Ordinary man
139	"Six year old me after the waitress drew a smiley face with ketchup on my burger"	https://www.letseatcake.com/wp-content/uploads/2021/04/wholesome-memes.jpg	Non-human	Cartoon character
140	"Your next challenge is the psat exam"	https://www.memecreator.org/static/images/memes/5367075.jpg	Human	Actor
141	"Novelty tees", "Meme retailers", "Custom meme merchandise"	https://cdn.theatlantic.com/thumbor/-d3MaeeoGcHCyGcv7RQ1DQAieuA=/0x399:4500x2930/960x540/media/img/mt/2018/05/shutterstock_297886754/original.jpg	Human	Ordinary man
142	"When you finally discover who has been sabotaging you all along"	https://www.wikihow.com/images/thumb/4/40/Meme4.jpg/v4-460px-Meme4.jpg.webp	Human	Drawing
143	"You do not say?"	https://static3.srcdn.com/wordpress/wp-content/uploads/2020/05/Movie-Meme-Featured.jpg	Human	Actor
144	"And veryone loses their minds"	https://www.exterro.com/images/uploads/blogPosts/_1200x630_crop_center-center_82_none/meme-joker-final.jpg?mtime=1601676584	Human	Movie character
145	"When the stonks meme starts dying and your memes get no where", "Stinks"	https://img.wprost.pl/_thumb/0b/7a/0b240fc7da35b43293aba772ca37.jpeg	Non-human	Not classified
146	"one point five million people interesting"	https://i.pinimg.com/originals/ca/56/29/ca56291823db571427b44d18dee60ac8.jpg	Human	Ordinary man
147	"I am on a seafood diet", "I see food and I eat it"	https://www.lboro.ac.uk/media/wwwlboroacuk/external/content/mediacentre/pressreleases/2018/10/maxresdefault.jpg	Human	Ordinary man
148	"Computers cannot make memes"	https://nerdist.com/wp-content/uploads/2020/04/Meme.jpg	Non-human	Cartoon character
149	"Walking back from work, I stopped on a bridge for a minute to relax, because there was a very nice view of a sunset, autumn leaves a train coming in the distance a guy came behind me, and said "dude can you hurry up? I want to jump too""	https://img-9gag-fun.9cache.com/photo/azeLo4z_460s.jpg	Non-human	Animal
150	"Evil Mlk be like I have a nightmare"	https://bi.im-g.pl/im/a5/6e/1a/z27715237V,-Evil----be-like-.jpg	Human	Not classified
151	"Why notZoidberg"	https://img-9gag-fun.9cache.com/photo/aRrVYg7_460s.jpg	Non-human	Cartoon character
152	"Asking mom twenty dollars for a game", "Mom buying five hundred dollars purse"	https://i.ytimg.com/vi/jmN9e5i_SxU/maxresdefault.jpg	Non-human	Cartoon character
153	"My responsibilities", "Me, pretending to be an adult", "memes"	https://cdn-production-opera-website.operacdn.com/staticfiles/assets/images/main/use-cases/how-to-make-memes/opera-com-case-studies__a-05-image--03.9404689860fd.jpg	Human	Ordinary man
154	"Oh, you wrote an article about memes?", "Please, tell me more about how original you are"	https://www.techsmith.com/blog/wp-content/uploads/2021/09/wonka-meme.png	Human	Actor
155	"Me: I am so full, I cannot eat any more turkey :(", "Me five minutes later:"	https://www.rd.com/wp-content/uploads/2021/09/too-full-thanksgiving-meme.jpg?fit=700,700	Non-human	Animal
156	"I put redbull in my coffee this morning instead of water and now I can see noises"	https://i.go-travels.com/img/do-more/the-15-best-coffee-memes-11.png	Non-human	Animal
157	"First it was natty seltzer. Now it is bud lite seltzer.", "Stop trying to make seltzers happen. It is never going to happen"	https://dazedimg-dazedgroup.netdna-ssl.com/786/azure/dazed-prod/1290/5/1295329.jpg	Human	Actor
158	"So do you need a UX designer or a Ul designer?", "…there is a difference?"	https://blog.uxeria.com/wp-content/uploads/2015/10/ux-memes-3.jpg	Human	Actor
159	"You ask me and I will answer:"	https://thumbs.dreamstime.com/z/pop-cat-meme-z-cytatem-206622665.jpg	Non-human	Animal
160	"Me trying to work my friends"	https://www.adweek.com/wp-content/uploads/2020/04/AI-Meme-PAGE-2020.jpg	Non-human	Cartoon character
161	"Me at thirty asking kids what they want to be when they grow up because I am still looking for ideas"	https://img-9gag-fun.9cache.com/photo/aOQmM5N_460s.jpg	Human	Ordinary man
162	"You misspell one search term and everyone loses their minds"	https://www.exterro.com/images/uploads/blogPosts/meme-joker-final.jpg	Human	Movie character
163	"I am so proud I could cry", "Now let us kill that goal"	https://sayingimages.com/wp-content/uploads/i-could-cry-proud-of-you-meme.png	Human	Actor
164	"The world right now", "Art. Dealers: anyone want to buy a painting?"	https://www.artnews.com/wp-content/uploads/2020/08/world-right-now.jpg	Human	Actor
165	"Flamingo", "Flaminstop"	https://cdn.kapwing.com/video_image-BzkJlUyRKX.jpeg	Human	Actor
166	"Grandparents be like one little snack before you go home"	https://www.care.com/c/wp-content/uploads/sites/2/2021/04/nicolef455-202117012317648905-1080x1080.png	Human	Ordinary man
167	"Solar eclipse", "me", "scientific evidence supporting the dangers of starting at the sun"	https://www.sciencefriday.com/wp-content/uploads/2018/09/solarecliose.jpg	Human	Ordinary man
168	"Usability heard of it?"	https://blog.uxeria.com/wp-content/uploads/2015/10/ux-memes-12.jpg	Human	Actor
169	"James Harden on his way out of Houston"	https://s.hdnux.com/photos/01/16/13/05/20492638/3/1200x0.jpg	Human	Sportsman
170	"Redditors choosing what to comment", "cum"	https://i.kym-cdn.com/photos/images/original/002/227/849/dc4.jpg	Human	Ordinary man
171	"Friend posts his photo", "the web does the rest"	https://img.washingtonpost.com/rf/image_480w/2010-2019/WashingtonPost/2015/01/05/Production/Daily/Style/Images/BADLUCKBRIAN011420499350.jpg?uuid=3mkUipUvEeSDhYZikzIsLw	Human	Actor
172	"Best personality competition", "You got this. Champion. Nobody can hate us vegans.", "Meat is murder", "Anime"	https://pics.me.me/thumb_you-got-this-champ-nobody-can-hate-best-personality-competition-67823792.png	Non-human	Drawing
173	"Asks you to be bridesmaid makes you pay for the dress"	https://cdn-production-opera-website.operacdn.com/staticfiles/assets/images/main/use-cases/how-to-make-memes/opera-com-case-studies__a-05-image--04.89ff1e536852.jpg	Human	Ordinary man
174	"Mondays… Am I right?"	https://media.gcflearnfree.org/content/5864225d3ad0000d2413b77c_12_28_2016/memes_intro.jpg	Non-human	Animal
175	"One does not simply understand all memes"	https://icdn.digitaltrends.com/image/digitaltrends/whatisameme04-416x278.jpg	Human	Actor
176	"A meme is not a meme until it is a meme"	https://www.uib.no/sites/w3.uib.no/files/styles/twittercard/public/media/memmot.jpg?itok=r2NRPoAT	Human	Ordinary man
177	"I worked in a shampoo factory for five years, our sales were not so hot. So our management told the chem department to increase the drying and oil-neutralizing properities of ourmain shampoo line, which causes a lot more dandruffs for most people after that, our anti-dranduff shampoo line sales really took off"	https://img-9gag-fun.9cache.com/photo/a81jBAe_460s.jpg	Non-human	Animal
178	"Me in my house as the entity that claims to be my brother is outside begging to let him in, all the while my brother is upstairs sleeping"	https://encrypted-tbn0.gstatic.com/images?q=tbn:ANd9GcQWqwJXwHR3NVn4nyCww-XDRyxzB1ulHPqD2A&usqp=CAU	Non-human	Cartoon character
179	"Me after finally going"	https://i0.wp.com/images-prod.healthline.com/hlcmsresource/images/topic_centers/sponsored-programs/constipation/Constipation_Meme-1296x728-Header.jpg?w=1155&h=1528	Human	Ordinary man
180	"That moment you realise your dog is way cooler than you!"	https://cdn.mos.cms.futurecdn.net/wDnanZDLgmqKVuvTfzDVuV-320-80.jpg	Non-human	Animal
181	"Me: I need more friends", "Me also isolating myself every night:"	https://cdn.newonce.me/uploads/images/40321/szkieletor3.jpg	Human	Cartoon character
182	"Average anime fan", "Average cartoon enoyer"	https://cdn.kapwing.com/image_605d0345d20ae50095b4406e_856641.jpeg	Human	Ordinary man
183	"I hate clowns.", "Why?", "They taste funny."	https://i.go-travels.com/img/do-more/the-8-best-it-memes-4.jpg	Human	Actor
184	"Gran Turismo six fans explaining how gran turismo six is better than gran Turismo five"	https://i.ytimg.com/vi/wfIAZ4i0smU/maxresdefault.jpg	Human	Actor
185	"People that went to Infinity", "People that went Beyond", "People that wasted all taht academy training"	https://preview.redd.it/68yrztzg96y71.png?auto=webp&s=7e19f984f67e7c995b1b61cf272b2b2488a9fc75	Human	Cartoon character
186	"Twitter", "Whatsapp, Instagram, Facebook"	https://static1.colliderimages.com/wordpress/wp-content/uploads/2021/10/Squid-Game-Meme-Reddit-2.jpg?q=50&fit=crop&w=703&dpr=1.5	Human	Actor
187	"That face you make when your parents are actually cousins"	https://gray-wbrc-prod.cdn.arcpublishing.com/resizer/yjYrRrcNrquHsLNk-46CDwZG-X8=/980x0/smart/filters:quality(85)/cloudfront-us-east-1.images.arcpublishing.com/gray/BV7IA24BUZBBRCKTJE5XP6KPPQ.jpg	Human	Ordinary man
188	"So you made an exhibition about memes that sounds so interesting"	https://static.standard.co.uk/s3fs-public/thumbnails/image/2016/08/17/12/meme-exhibition.jpg?width=1200	Human	Actor
189	"What introverted, intutive, feeling, judging look like during small talk", "What they feel like inside"	https://www.psychologyjunkie.com/wp-content/uploads/2020/08/INFJSmallTalk.jpg	Human	Actor
190	"Ronda Rousey is back!", "Aaaand now she has gone"	https://www.gannett-cdn.com/-mm-/d9e3d945a9fabbcb03edc3f36462dc0d882b43ea/c=47-0-1867-1024/local/-/media/2016/12/31/USATODAY/usatsports/rousey.jpg?width=660&height=372&fit=crop&format=pjpg&auto=webp	Human	Cartoon character
191	"Mom told me not to tocu it"	https://catlintucker.com/wp-content/uploads/2015/02/Catlin-Tucker-Meme-300x198.png	Human	Ordinary man
192	"Ermahgerd rewlerbrades"	https://encrypted-tbn0.gstatic.com/images?q=tbn:ANd9GcSnZueOEabrCcT-cZrCPN8NaMsadMfEF8NNLw&usqp=CAU	Human	Ordinary man
193	"We need another in-person meeting?", "False. Asynchronous video shareouts are a great option."	https://www.techsmith.com/blog/wp-content/uploads/2021/09/Make-a-meme-Dwight-Schrute-1020x1024.png	Human	Actor
194	"When your boss emails you and asks to hop on a quick video call."	https://www.rd.com/wp-content/uploads/2020/04/14_WFH-scaled.jpg?fit=640,427	Human	Ordinary man
195	"Writing a meme", "Writing memes for a living", "Realizing your life is essentially one endless meme"	https://marketplace.canva.com/EAEXlIIvRvw/1/0/1600w/canva-blue-and-green-big-brain-endless-square-popular-meme-O697TdqLPhI.jpg	Human	Not classified
196	"talking to you after a long day of not being able to talk to you", "me"	https://hips.hearstapps.com/hmg-prod.s3.amazonaws.com/images/screen-shot-2021-06-16-at-4-40-59-pm-1623876530.png?resize=480:*	Non-human	Cartoon character
197	"atiny: "oppa!", Hongjoong:", "Seonghwa"	https://i.pinimg.com/originals/8b/33/d1/8b33d1588403931302a297915510d0c3.jpg	Human	Celebrity
198	"if society is consuming memes and brands are built by society", "Then why are brands not doing meme marketing?"	https://gumlet.assettype.com/afaqs%2F2021-03%2Fc021c9be-98a4-42c8-b1fd-5f65b123f971%2FWhatsApp_Image_2021_03_30_at_2_55_49_AM.jpeg?auto=format%2Ccompress&w=1200	Human	Actor
199	"Sharing my feelings", "Sharing memes about how mentally unstable I am"	https://dazedimg-dazedgroup.netdna-ssl.com/714/azure/dazed-prod/1270/2/1272793.jpg	Human	Singer
200	"Grand theft auto trilogy", "Grand theft auto trilogy definitive edition"	https://planetagracza.pl/wp-content/uploads/2021/11/gta-the-trilogy-the-definitive-edition-meme-jezus-pg.jpg	Human	Painting

## Sheet: image_content
Memes	Object	Content
Coronavirus	Human	Movie character
Coronavirus	Human	Face mask
Coronavirus	Human	Movie character
Coronavirus	Non-human	Cartoon character
Coronavirus	Non-human	Virus
Coronavirus	Human	Actor
Coronavirus	Non-human	Scheme
Coronavirus	Human	Actor
Coronavirus	Non-human	Cartoon character
Coronavirus	Both	Mixed
Coronavirus	Human	Actor
Coronavirus	Human	Movie character
Coronavirus	Human	Cartoon character
Coronavirus	Non-human	Cartoon character
Coronavirus	Non-human	Cartoon character
Coronavirus	Human	Not classified
Coronavirus	Non-human	Animal
Coronavirus	Human	Cartoon character
Coronavirus	Human	Actor
Coronavirus	Human	Cartoon character
Coronavirus	Human	Ordinary man
Coronavirus	Human	Movie character
Coronavirus	Human	Not classified
Coronavirus	Human	Not classified
Coronavirus	Human	Movie character
Coronavirus	Non-human	Cartoon character
Coronavirus	Human	Actor
Coronavirus	Human	Babe
Coronavirus	Human	Movie character
Coronavirus	Non-human	Cartoon character
Coronavirus	Human	Actor
Coronavirus	Human	Movie character
Coronavirus	Human	Actor
Coronavirus	Non-human	Cartoon character
Coronavirus	Human	Actor
Coronavirus	Human	Mixed
Coronavirus	Human	Movie character
Coronavirus	Human	Cartoon character
Coronavirus	Human	Ordinary man
Coronavirus	Human	Movie character
Coronavirus	Human	Movie character
Coronavirus	Non-human	Cartoon character
Coronavirus	Human	Actor
Coronavirus	Human	Movie character
Coronavirus	Human	Cartoon character
Coronavirus	Human	Movie character
Coronavirus	Human	Activist
Coronavirus	Human	Movie character
Coronavirus	Human	Movie character
Coronavirus	Human	Movie character
Coronavirus	Human	Actor
Coronavirus	Human	Cartoon character
Coronavirus	Human	Not classified
Coronavirus	Non-human	Cartoon character
Coronavirus	Human	Movie character
Coronavirus	Non-human	Bootle
Coronavirus	Human	Cartoon character
Coronavirus	Non-human	Cartoon character
Coronavirus	Non-human	Drawing
Coronavirus	Non-human	Cartoon character
Coronavirus	Human	Ordinary man
Coronavirus	Human	Actor
Coronavirus	Non-human	Bootle
Coronavirus	Human	Drawing
Coronavirus	Human	Ordinary man
Coronavirus	Human	Actor
Coronavirus	Human	Ordinary man
Coronavirus	Human	Movie character
Coronavirus	Human	Ordinary man
Coronavirus	Human	Movie character
Coronavirus	Human	Movie character
Coronavirus	Human	Actor
Coronavirus	Human	Movie character
Coronavirus	Human	Actor
Coronavirus	Human	Musician
Coronavirus	Non-human	Sculpture
Coronavirus	Human	Movie character
Coronavirus	Human	Cartoon character
Coronavirus	Human	Ordinary man
Coronavirus	Human	Ordinary man
Coronavirus	Human	Ordinary man
Coronavirus	Human	Movie character
Coronavirus	Non-human	Drawing
Coronavirus	Human	Ordinary man
Coronavirus	Human	Actor
Coronavirus	Human	Ordinary man
Coronavirus	Non-human	Bootle
Coronavirus	Human	Painting
Coronavirus	Human	Movie character
Coronavirus	Non-human	Cartoon character
Coronavirus	Human	Movie character
Coronavirus	Human	Ordinary man
Coronavirus	Human	Movie character
Coronavirus	Non-human	Electronic device
Coronavirus	Human	Ordinary man
Coronavirus	Human	Drawing
Coronavirus	Human	Movie character
Coronavirus	Human	Movie character
Coronavirus	Non-human	Virus
Coronavirus	Human	Painter
Non coronavirus	Human	Actor
Non coronavirus	Non-human	Hat
Non coronavirus	Human	Actor
Non coronavirus	Human	Ordinary man
Non coronavirus	Human	Actor
Non coronavirus	Human	Actor
Non coronavirus	Non-human	Movie character
Non coronavirus	Human	Buisnessman
Non coronavirus	Non-human	Cat
Non coronavirus	Human	Movie character
Non coronavirus	Non-human	Movie character
Non coronavirus	Human	Ordinary man
Non coronavirus	Human	Actor
Non coronavirus	Non-human	Cartoon character
Non coronavirus	Human	Ordinary man
Non coronavirus	Human	Model
Non coronavirus	Human	Drawing
Non coronavirus	Non-human	Bird
Non coronavirus	Human	Actor
Non coronavirus	Human	Actor
Non coronavirus	Non-human	Drawing
Non coronavirus	Human	Ordinary man
Non coronavirus	Human	Actor
Non coronavirus	Human	Cartoon character
Non coronavirus	Non-human	Dog
Non coronavirus	Non-human	Cartoon character
Non coronavirus	Human	Politician
Non coronavirus	Human	Actor
Non coronavirus	Human	Model
Non coronavirus	Human	Politician
Non coronavirus	Non-human	Cartoon character
Non coronavirus	Non-human	Cartoon character
Non coronavirus	Human	Not classified
Non coronavirus	Non-human	Bird
Non coronavirus	Non-human	Bird
Non coronavirus	Human	Painting
Non coronavirus	Human	Musician
Non coronavirus	Non-human	Cartoon character
Non coronavirus	Non-human	Bird
Non coronavirus	Human	Mixed
Non coronavirus	Non-human	Cat
Non coronavirus	Human	Actor
Non coronavirus	Human	Not classified
Non coronavirus	Non-human	Cat
Non coronavirus	Human	Actor
Non coronavirus	Human	Actor
Non coronavirus	Human	Drawing
Non coronavirus	Both	Mixed
Non coronavirus	Human	Actor
Non coronavirus	Human	Actor
Non coronavirus	Human	Drawing
Non coronavirus	Human	Cartoon character
Non coronavirus	Human	Ordinary man
Non coronavirus	Human	Ordinary man
Non coronavirus	Human	Mixed
Non coronavirus	Human	Mixed
Non coronavirus	Human	Painting
Non coronavirus	Human	Cartoon character
Non coronavirus	Human	Actor
Non coronavirus	Non-human	Cat
Non coronavirus	Human	Ordinary man
Non coronavirus	Non-human	Cat
Non coronavirus	Non-human	Glass
Non coronavirus	Human	Musician
Non coronavirus	Human	Drawing
Non coronavirus	Human	Model
Non coronavirus	Human	Movie character
Non coronavirus	Human	Mixed
Non coronavirus	Non-human	Cartoon character
Non coronavirus	Human	Politician
Non coronavirus	Human	Not classified
Non coronavirus	Human	Model
Non coronavirus	Both	Mixed
Non coronavirus	Non-human	Dog
Non coronavirus	Non-human	Cartoon character
Non coronavirus	Human	Movie character
Non coronavirus	Human	Actor
Non coronavirus	Human	Ordinary man
Non coronavirus	Human	Movie character
Non coronavirus	Human	Cartoon character
Non coronavirus	Human	Scientist
Non coronavirus	Non-human	Cartoon character
Non coronavirus	Human	Not classified
Non coronavirus	Human	Actor
Non coronavirus	Human	Painting
Non coronavirus	Both	Painting
Non coronavirus	Human	Actor
Non coronavirus	Non-human	Cat
Non coronavirus	Human	Not classified
Non coronavirus	Human	Movie character
Non coronavirus	Human	Ordinary man
Non coronavirus	Human	Ordinary man
Non coronavirus	Human	Movie character
Non coronavirus	Human	Not classified
Non coronavirus	Human	Movie character
Non coronavirus	Human	Ordinary man
Non coronavirus	Human	Not classified
Non coronavirus	Human	Actor
Non coronavirus	Human	Musician
Non coronavirus	Non-human	Cartoon character
Coronavirus	Human	Singer
Coronavirus	Non-human	Animal
Coronavirus	Human	Actor
Coronavirus	Human	Ordinary man
Coronavirus	Human	Actor
Coronavirus	Human	Ordinary man
Coronavirus	Non-human	Text
Coronavirus	Human	Actor
Coronavirus	Human	Painting
Coronavirus	Human	Ordinary man
Coronavirus	Human	Drawing
Coronavirus	Human	Singer
Coronavirus	Non-human	Bottle
Coronavirus	Human	Drawing
Coronavirus	Human	Ordinary man
Coronavirus	Human	Politician
Coronavirus	Non-human	Virus
Coronavirus	Non-human	Animal
Coronavirus	Human	Singer
Coronavirus	Human	Journalist
Coronavirus	Human	Ordinary man
Coronavirus	Human	Ordinary man
Coronavirus	Human	Journalist
Coronavirus	Non-human	Text
Coronavirus	Human	Actor
Coronavirus	Human	Actor
Coronavirus	Human	Actor
Coronavirus	Human	Actor
Coronavirus	Human	Ordinary man
Coronavirus	Human	Politician
Coronavirus	Human	Actor
Coronavirus	Human	Actor
Coronavirus	Human	Not classified
Coronavirus	Human	Ordinary man
Coronavirus	Human	Politician
Coronavirus	Human	Buisnessman
Coronavirus	Human	Actor
Coronavirus	Non-human	Cartoon character
Coronavirus	Non-human	Accessory
Coronavirus	Non-human	Virus
Coronavirus	Non-human	Movie character
Coronavirus	Non-human	Car
Coronavirus	Human	Ordinary man
Coronavirus	Non-human	Bottle
Coronavirus	Human	Actor
Coronavirus	Human	Ordinary man
Coronavirus	Human	Drawing
Coronavirus	Human	Ordinary man
Coronavirus	Non-human	Animal
Coronavirus	Human	Actor
Coronavirus	Human	Politician
Coronavirus	Non-human	Drawing
Coronavirus	Human	Actor
Coronavirus	Non-human	Jar
Coronavirus	Human	Drawing
Coronavirus	Non-human	Movie character
Coronavirus	Human	Ordinary man
Coronavirus	Non-human	Vegetable
Coronavirus	Human	Actor
Coronavirus	Human	Ordinary man
Coronavirus	Non-human	Text
Coronavirus	Non-human	Drawing
Coronavirus	Non-human	Bottle
Coronavirus	Human	Singer
Coronavirus	Non-human	Animal
Coronavirus	Non-human	Medical equipment
Coronavirus	Non-human	Animal
Coronavirus	Human	Ordinary man
Coronavirus	Human	Actor
Coronavirus	Non-human	Movie character
Coronavirus	Human	Actor
Coronavirus	Non-human	Animal
Coronavirus	Non-human	Text
Coronavirus	Non-human	Bottle
Coronavirus	Human	Actor
Coronavirus	Human	Painting
Coronavirus	Human	Actor
Coronavirus	Human	Ordinary man
Coronavirus	Human	Actor
Coronavirus	Non-human	Animal
Coronavirus	Non-human	Cartoon character
Coronavirus	Human	Ordinary man
Coronavirus	Human	Ordinary man
Coronavirus	Non-human	Text
Coronavirus	Human	Singer
Coronavirus	Non-human	Cartoon character
Coronavirus	Human	Celebrity
Coronavirus	Human	Movie character
Coronavirus	Non-human	Cartoon character
Coronavirus	Human	Actor
Coronavirus	Human	Drawing
Coronavirus	Non-human	Animal
Coronavirus	Non-human	Animal
Coronavirus	Human	Cartoon character
Coronavirus	Non-human	Drawing
Coronavirus	Human	Actor
Coronavirus	Non-human	Animal
Coronavirus	Human	Ordinary man
Coronavirus	Human	Actor
Coronavirus	Non-human	Animal
Non coronavirus	Human	Ordinary man
Non coronavirus	Non-human	Movie character
Non coronavirus	Human	Ordinary man
Non coronavirus	Human	Not classified
Non coronavirus	Human	Not classified
Non coronavirus	Non-human	Book
Non coronavirus	Non-human	Movie character
Non coronavirus	Human	Cartoon character
Non coronavirus	Human	Cartoon character
Non coronavirus	Human	Not classified
Non coronavirus	Non-human	Drawing
Non coronavirus	Human	Sportsman
Non coronavirus	Non-human	Not classified
Non coronavirus	Human	Ordinary man
Non coronavirus	Human	Ordinary man
Non coronavirus	Human	Actor
Non coronavirus	Human	Drawing
Non coronavirus	Non-human	Road
Non coronavirus	Human	Ordinary man
Non coronavirus	Human	Ordinary man
Non coronavirus	Human	Drawing
Non coronavirus	Non-human	Animal
Non coronavirus	Human	Ordinary man
Non coronavirus	Human	Movie character
Non coronavirus	Human	Actor
Non coronavirus	Human	Cartoon character
Non coronavirus	Human	Cartoon character
Non coronavirus	Human	Cartoon character
Non coronavirus	Both	Not classified
Non coronavirus	Human	Ordinary man
Non coronavirus	Human	Actor
Non coronavirus	Human	Not classified
Non coronavirus	Non-human	Cartoon character
Non coronavirus	Human	Drawing
Non coronavirus	Human	Drawing
Non coronavirus	Human	Cartoon character
Non coronavirus	Human	Actor
Non coronavirus	Human	Ordinary man
Non coronavirus	Non-human	Cartoon character
Non coronavirus	Human	Actor
Non coronavirus	Human	Ordinary man
Non coronavirus	Human	Drawing
Non coronavirus	Human	Actor
Non coronavirus	Human	Movie character
Non coronavirus	Non-human	Not classified
Non coronavirus	Human	Ordinary man
Non coronavirus	Human	Ordinary man
Non coronavirus	Non-human	Cartoon character
Non coronavirus	Non-human	Animal
Non coronavirus	Human	Not classified
Non coronavirus	Non-human	Cartoon character
Non coronavirus	Non-human	Cartoon character
Non coronavirus	Human	Ordinary man
Non coronavirus	Human	Actor
Non coronavirus	Non-human	Animal
Non coronavirus	Non-human	Animal
Non coronavirus	Human	Actor
Non coronavirus	Human	Actor
Non coronavirus	Non-human	Animal
Non coronavirus	Non-human	Cartoon character
Non coronavirus	Human	Ordinary man
Non coronavirus	Human	Movie character
Non coronavirus	Human	Actor
Non coronavirus	Human	Actor
Non coronavirus	Human	Actor
Non coronavirus	Human	Ordinary man
Non coronavirus	Human	Ordinary man
Non coronavirus	Human	Actor
Non coronavirus	Human	Sportsman
Non coronavirus	Human	Ordinary man
Non coronavirus	Human	Actor
Non coronavirus	Non-human	Drawing
Non coronavirus	Human	Ordinary man
Non coronavirus	Non-human	Animal
Non coronavirus	Human	Actor
Non coronavirus	Human	Ordinary man
Non coronavirus	Non-human	Animal
Non coronavirus	Non-human	Cartoon character
Non coronavirus	Human	Ordinary man
Non coronavirus	Non-human	Animal
Non coronavirus	Human	Cartoon character
Non coronavirus	Human	Ordinary man
Non coronavirus	Human	Actor
Non coronavirus	Human	Actor
Non coronavirus	Human	Cartoon character
Non coronavirus	Human	Actor
Non coronavirus	Human	Ordinary man
Non coronavirus	Human	Actor
Non coronavirus	Human	Actor
Non coronavirus	Human	Cartoon character
Non coronavirus	Human	Ordinary man
Non coronavirus	Human	Ordinary man
Non coronavirus	Human	Actor
Non coronavirus	Human	Ordinary man
Non coronavirus	Human	Not classified
Non coronavirus	Non-human	Cartoon character
Non coronavirus	Human	Celebrity
Non coronavirus	Human	Actor
Non coronavirus	Human	Singer
Non coronavirus	Human	Painting

## Sheet: non_coronavirus_memes_cleaned
Front Office calls, Teacher yea. I will send him down, Students he could be any one of us
Me showing my mom a funny meme, my mom
Only just begun the meme war has
Hey everybody I am back with the tampons and abortion pills
5 am?? Allow me to sing you the song of my people
Are you a birdkeeper?, Because, girl.You have got some great tits!
What are meme and how to use them
Open access meme for copyright-compliant libreens
Yo dawg I heard you like meme, So we put a meme on your meme about your meme, while me meme
Go to wikipedia to check a single fact realize three hours later you know everything about the Soviet Union
When my friends ask if I have time to talk about their problems
This is Sparta
meme, Anyone, Well-researched eloquent interesting journalism
I am a good guy, I am a good guy, I am good, I will find you and your face and comment, Not sure if trolling or just stupid
Send meme
Netflix are you still watching?, Me
Really, really, ridiculously good at recruiting
My face after a 48 hour shift
Women deserve equal right and lefts
Banker cat reject your home loan application
Well, the fridge broke so I had to eat everything
Stop trying to make seltzers happen. It is never going to happen
Trump and Clinton watching Jill like, Trump and Clinton watching Jill like, Trump and Clinton watching Jill like
Yes, our system is down, Obviously, we broke it just for fun and to make your day more difficult
Archie must choose between football and music, Archie becomes a capo for his girlfriend's dad' mob, Archie is framed for murder by hiram lodge, his girlfriend's dad former mob boss, Archie tells his fellow inmates about the joys of high school footbal. Archie chose football after all, Netflix you either have not known the triumphs and defeats the epic highs and lows of watching Riverdale. Or yo h…
When you find out you have no money
You said meme would work, I said good meme would work
Everyone chooses a pizza topping, Picks pineapple
When you cut your hair and instantly regret it
Help me I am poor
Being upset WBC is coming, Joining a counter protest, Organizing a counter protest, Using meme to ignore the problems a marginalized group faces by making the movement about meme rather than the issue
Hey girl feel my sweater, Know what it is made of?, Boyfriend material
When you find a dank meme to send to your friends
Your brain, Your brain reading a meme, A meme about your brain reading a meme, A course about your brain reading a meme
I do not want to live on this planet anymore
This meme is used to describe a successful outcome and achievement, Took out groceries from the car in one trip
There was a spider, It is gone now
Making small edit, Breaking entire page because of one slash
Those misleading puzzle ads you see everywhere are now banned, delicious Finally some good fucking
Bus drivers when they see each other, pilots when they see each other
Gentelmen, I inquire who hath released the hounds?, Remove thyself from mine path wench step aside, step aside, Do not depise the racketeer, Instead depise his sport
When a comment on your meme gets more upvotes than your meme does
Pepe we are number one every other good meme, Baby yoda
You understand now because I explained it to you
Did you ask for moar kindnes on wikipedia
Ladies please contain your orgasm
I can haz cat meems?
To relieve stress, I do yoga…, Just kidding! I dring whisky in my yoga pants
When you see neighbors putting up Christmas decorations before Halloween
Google, History of Arcades, I know what you want! Here is the Wikipedia article on Arcade history, Bing, History of Arcades, Look how cool this interactive map of Peru is, Love me
When people ask where did all your money go you give them this look
Who are you talking to, Punk?
That moment when you find the perfect avocado at the supermarket
How to burn a lot of calories?, Google, Bing
We should stop making making my own meme, Me to me stay up and make meme about it
The internet has rules?, Better follow them!
How could we have been so blind?
Karen you horrific wench release me from this thumbnail imediately
Adult Do you want chicken, Kid no, Adult they are nuggets, Kid, Adult shaped like dinosaurs, Kid I wil take your entire stock
I do not always like comments on Facebook, but when I do, it is to end a conservation
Drogon after Dany said Dracarys the 8245th time, Game of Thrones
When you are hungry and someone is trying to be funny
How to make a bomb, Google, Bing, Bath bomb, Cowabunga it is
Homelander I control the Seven, Butcher I control the Boys, The Deep I control the lobsters
People sitting on the bottom row in a cinema be like
Biden Like heck am I leaving him any ice cream, Barack here take a cone, Obama Joe you know I am lactose into, Biden Like. Heck
I am not drinking to infinity and beyond, Ten beers later
What is an octopus is just a wet spider
Cheap gas near me, Google, Bing
If you could stop sending me meme that would be great
When somebody adds another plate to the sink while I am washing the dishes
Stop looking at meme and go to bed
Never challenge Freud to a staring contest
The moment you realise you left your wallet at home
You will not feel sleepy at work if you sleep at work
I do not think that meme what you think it meme
Not sure if fair use or just copied
Oh, your company does not have a content strategy?, Please, keep complaining about your small online following
To meme or not to meme that is the question
If Mary gave birth to Jesus and Jesus is the lamb of God… Did Mary have a little lamb
oh, so you wanna know where meme come from?, That should only take a few seconds
When other people get their food before you
How to safely charge your Galaxy note 7
Yea, if you could go ahead and explain meme, That would be great
When your boss ask for proof you are in hospital
When you have been selling all year and finally get one day off for Christmas
My depression, meme
When your boss asks how you are doing half way through your shift
Begun the Twitter meme wars have
When asked what did you click on, you said nothing, The twelve toolbards in browser determined that was a lie
Me texting Oh my God I love it, Actuall me I do not have any feelings ever
On Facebook you are free to say whatever I want
Ate spaghetti while wearing a white shirt did not get sauce on it
Sees stranded driver, Stop to help
Epstein killed himself but that is none of my business
Monday? Bring it on
I am fine everything is fine
Brace yourselves vocabulary words are coming
Being called cute all the time But you are still single
Some of you have college degrees but still cofuse there, they are, and their but that is none of my business
The, What
endgame, ninety percent, audience score, user ratings one million three hundred seventy eight tousand seven hundred forty four, shrek, ninety one percent, audience score, user ratings sixty two thousand seven hundred sixty four, I am inevitable.
Meme tool
You invent the time machine, Kalm, You choose twenty twenty one immediately, Kalm, The machine says Please select a valid year., mega panik
Toothfairy hides a dollar under my pillow, Six year old me tears it in half Now I have two dollars!, Stonks
What do you meme?, An adult party game for meme lovers
I only work in black and sometimes very, very dark grey
So mom, we met on Roblox
Not sure if user is stupid or design is just bad
When you beat up a homeless man so he gets a nice bed in the hospital, Gud person
Chip, Friend chip, Relation chip, Censor chip
One piece fans when you did not watch nine hundred episodes, Isekai fans risking their lives to ask the cashier for ketchup
When everyone calls you the stonks meme but you have been around for six years and your true name is
I am a meme
Me That test was really hard. Freind Yea the problems on the back were really hard, The, What
Go hunting ruin everything for everyone
Vector meme faces, Epic win, Pfftch, Awww, Whyyyy, Red eyes, Not okay smile, Crying, Sure, Baby, Smile, Sad, Surprised Kid, Hehehe, Concentrated, Must Resist, Derpina, Horror, Open Mouth, Questioning, Herp, I See What You did, Happy, Not Okay, Cuteness Overload!, Unhappy, Little Kid, Suspicious, Dude Come on, Wide Open, Wait., Are You Fucking, Kidding Rage
In the United Kingdom they drive on the left, where I live we drive on what is left
New feminist memes on Reader
Creates a strong password, Calls for help to recover it
Meme generator
eh?
When life hands you potatoes make vodka
Dreams did not make us kings, Dragons did!, Yeah, well, Hurricaine Gloria did not break the porch swing. Monica did!
Eye tracking! A B Testing! Only aliens could have invented those techniques
We will rule the world, Then I will say, I nevered liked you boss, I nevered liked you boss
Me, Something on the internet, is this a meme?
Those who know Those who do not won September twenty twenty one Meme of the Month!, Those who voted for it, Those who did not
If Earth was ten feet closer to the sun, we would all burn up., People on Trampolines, Pani, Kalm
It took you fifteen minutes to get home. Google maps said it takes twelve. Who is she?
It is chicken nuggets, chicky nuggies
Literally nobody, Compact Disc Projekt Red, Stonks
When you ask your crush out and she says I like you as a brother but then you realize that you are in Alabama
Troll faces
Marketers!, Why you no use meme marketing?!
Oh you found some internet memes You must be funny
Joining the game vs a six hundred rated player, Discovering it is Hikaru starting out a speedrun
When you think you been working for four hours and it has only been seventeen minutes.
Six year old me after the waitress drew a smiley face with ketchup on my burger
Your next challenge is the psat exam
Novelty tees, Meme retailers, Custom meme merchandise
When you finally discover who has been sabotaging you all along
You do not say?
And veryone loses their minds
When the stonks meme starts dying and your memes get no where, Stinks
one point five million people interesting
I am on a seafood diet, I see food and I eat it
Computers cannot make memes
Walking back from work, I stopped on a bridge for a minute to relax, because there was a very nice view of a sunset, autumn leaves a train coming in the distance a guy came behind me, and said dude can you hurry up? I want to jump too
Evil Mlk be like I have a nightmare
Why notZoidberg
Asking mom twenty dollars for a game, Mom buying five hundred dollars purse
My responsibilities, Me, pretending to be an adult, memes
Oh, you wrote an article about memes?, Please, tell me more about how original you are
Me I am so full, I cannot eat any more turkey, Me five minutes later
I put redbull in my coffee this morning instead of water and now I can see noises
First it was natty seltzer. Now it is bud lite seltzer., Stop trying to make seltzers happen. It is never going to happen
So do you need a UX designer or a Ul designer?, there is a difference?
You ask me and I will answer
Me trying to work my friends
Me at thirty asking kids what they want to be when they grow up because I am still looking for ideas
You misspell one search term and everyone loses their minds
I am so proud I could cry, Now let us kill that goal
The world right now, Art. Dealers anyone want to buy a painting?
Flamingo, Flaminstop
Grandparents be like one little snack before you go home
Solar eclipse, me, scientific evidence supporting the dangers of starting at the sun
Usability heard of it?
James Harden on his way out of Houston
Redditors choosing what to comment, cum
Friend posts his photo, the web does the rest
Best personality competition, You got this. Champion. Nobody can hate us vegans., Meat is murder, Anime
Asks you to be bridesmaid makes you pay for the dress
Mondays… Am I right?
One does not simply understand all memes
A meme is not a meme until it is a meme
I worked in a shampoo factory for five years, our sales were not so hot. So our management told the chem department to increase the drying and oil neutralizing properities of ourmain shampoo line, which causes a lot more dandruffs for most people after that, our anti dranduff shampoo line sales really took off
Me in my house as the entity that claims to be my brother is outside begging to let him in, all the while my brother is upstairs sleeping
Me after finally going
That moment you realise your dog is way cooler than you!
Me I need more friends, Me also isolating myself every night
Average anime fan, Average cartoon enoyer
I hate clowns., Why?, They taste funny.
Gran Turismo six fans explaining how gran turismo six is better than gran Turismo five
People that went to Infinity, People that went Beyond, People that wasted all taht academy training
Twitter, Whatsapp, Instagram, Facebook
That face you make when your parents are actually cousins
So you made an exhibition about memes that sounds so interesting
What introverted, intutive, feeling, judging look like during small talk, What they feel like inside
Ronda Rousey is back!, Aaaand now she has gone
Mom told me not to tocu it
Ermahgerd rewlerbrades
We need another in person meeting?, False. Asynchronous video shareouts are a great option.
When your boss emails you and asks to hop on a quick video call.
Writing a meme, Writing memes for a living, Realizing your life is essentially one endless meme
talking to you after a long day of not being able to talk to you, me
atiny oppa!, Hongjoong, Seonghwa
if society is consuming memes and brands are built by society, Then why are brands not doing meme marketing?
Sharing my feelings, Sharing memes about how mentally unstable I am
Grand theft auto trilogy, Grand theft auto trilogy definitive edition

## Sheet: coronavirus_memes_cleaned
Experts say deadly Wuhan virus can by killed by alcohol and high temperatures, Oh, you gotta be shitting me, Corona
Coronavirus lockdown, How inroverts think it will be, How extroverts think it will be, How the media thinks it will be, How it actually is
New years day looking forward to twenty twenty, three months later
Making meme about China getting the plague, Spread of deadly coronavirus, Map revelas spread of killer bug, The plague is now in the US, Screwd
I love it already!, twenty twenty could not possibly be that bad, WWIII, Australia burning, Australia flooding, Coronavirus, Kobe Bryant's death, It's only January
Best coronavirus meme yet Imao, Texas nineteen fourty five LIVE, Breaking news, Chuck Norris has been exposed to Coronavirus (COVID-nineteen), The virus is now in quarantine for 14 days
I am feeling tragically unchic for not owning a tie-dye sweat suit.
China spent the crucial first days of the Wuhan coronavirus outbreak arresting people who posted about it online and threatening journalists, Start tackling the problem immediately or draw 25
All the humans are dead, Jim!, But did you notice how clean their butts were?
People born in March April in the coming weeks, Happy birthday to me.
Everyone, I said freeze!, Person with coronavirus, I am just going for a world tour
Media coronavirus!, Stock market crashing!, Oil war in Saudi!, Seniors facetiming in for virtual prom
How to properly greet someone during the coronavirus outbreak
Me thinking back on the last five days., Boy that escalated quickly, I mean, that really got out of hand fast!
twenty twenty is here…but you realize that seventeen twenty, eighteen twenty and nineteen twenty had a massive plague outbreaks, Looks like plague's back on the menu boys!
Coronavirus infects Tom Hanks, Everyone
The government…, Time to reopen the economy
I may not show it but my body felt very weird after I met that tourist from Wuhan, China
Fashion in twenty twenty, January, February, March, April
If coronavirus was a person, All student organisations, societies, teams, groups, and clubs are henceforth disbanded., All quidditch matches are hereby cancelled., Boys and girls are not permitted to be within 8 inches of each other.
Me after hearing someone cough on my eight dollar round trip flight to Italy
Ask hilton about my diamond status, not be a total douchebag, My travel plans, These are the coronavirus meme you need to survive the travel ban, Elite travel bloggers right now
Even the emojis are very particular about the corona virus
When you chiling in class and the Chinese kid next to you starts coughing, We are all gonna die!
The corona virus.., We are meant to die from climate change, Aussie Stuff for Aussies, Boris Johnson's Coronavirus policy., Some of you may die, but it is a sacrifice I am willing to make, Working from home is not that bad, sloane @skipper
When you find out your daily lifestyle is actually called quarantine, six six AM Mar, twenty twenty Twitter for Android
Even simran knows the importance of sanitizing…, staysafefromcoronavirus MemeMe, Corona masks in twenty04.., What foresight!, mainhoonna
Have you been mis-sold ppe?
All the students on their webcams at eight in the morning waiting for class to start
Me reading about coronavirus thirty seconds after I swore I would not read about coronavirus anymore
Students, You have freed us!, Coronavirus, Oh, I wouldn't say freed, more like under new management.
Isolation time with the family., What could go wrong?
Do not travel, do not socialise, stay inside coronavirus lockdown rules, Normal people, Gamers
Laughing at corona meme like, February, March first, Last week, This morning, A little later this morning
CNN Alcohol kills coronavirus, Me , No handshakes!, Haven't you heard of corona!?, Save from corona virus infection, Modi Ji, Yum!, Love green swoots, There are not many., Though
Government Stay inside, Half of the US population , Catch me outside how bow dat?
twenty twenty starts, Iran and USA , Australia , Venice made with mematic, China I am sick, When you ralize that twenty twenty has eleven more months Mom come pick me up I am scared
Been thinking about life and mortality today., I would rather die gloriously in battle than from a virus., In a way it does not matter., But it kinda does, Good morning to everyone except those hoping I die from Corona Virus., You know who you are.
As soon as quarantine is over , My nail technician, Me
Corona beer changes their name to avoid association with the corona virus outbreak
Bill Gates when he gets a new vaccine patent , Oh boy here I go killing again
Pattinson's 'Batman' will be 'so raw' and 'not sanitized', says cast member Peter Sarsgaard, The last thing the world wants right now is raw, unsanitized bat., Every coronavirus press conference, Okay, should not take long., Between an hour and, um, 11 months.
Americans when the coronavirus was only in other countries, Americans after the first case of communinty-spread coronavirus hit the United States, (chuckl) I am in danger
Outbreaks cases vs. Deaths, In the final days of hummanity, when the last person is left, the final meme will in fact be a coronavirus meme., Cases, Deaths, Coronavirus meme, Ebola, twentynineteen-nCoV Coronavirus, SARS, MERS
You got a friend in me reacts only…, When class of twenty twenty realize that they will not ever see their friends again due to the coronavirus…, So long, partner.
Corona-virus can be killed by alcohol, Adults, Kids, Guess I will die
Literally any mask, Everyone, Hand washing, disinfection, contact avoidance, The Guardian
Me and the squad tryna catch the corona virus so we can skip work
Sorry, we are short on masks.
Go go corona
Choose your quarantine house, Little Stinker & Silly Goose, Rand & Rand, Todd & Jeff, Nance & Rand
Home schooling day one , We are eleven mins in and all going well
Coronavirus spreads, Me realizing my shirts is made in China , Get this siht off me!!
Fear of coronavirus is on the decline?, Release the murder hornets.
Me forgetting I had degenerate anime shit behind me on webcam , The teacher, My friends, The white girls, Other weebs
Lets see who is really behind COVID-nineteen, ZOOM
Me with symptoms laughing at coronavirus meme
We are in a pandemic
Me when I catch the China virus , Bravo six, going to the hospital.
All of a sudden, Everybody has become sheldon
Me making meme about the coronavirus, Fuck, The coronavirus
Celebrities singing imagine, All of us
Look at all these coronavirus meme, They are almost worse than the actual virus
seventeen twenty Plague, eighteen twenty Cholera Outbreak, nineteen Bubonic Plague, twenty twenty Coronavirus, Coincidence, I think not
Coronavirus level , If he dies, we are all screwed
Me after I eat all of my quarantine snacks in one night
When you are laughing at all the corona meme but the laughing suddenly turns into coughing
Teacher Why are you late?, Me Traffic, Teacher But it is an online class, Fuck
Covid nineteen forces self isolation, More time for d&d!, Group is made of police officer, warehouse worker, grocery clerk, and Amazon delivery driver, Group is made of police officer, warehouse worker, grocery clerk, and Amazon delivery driver
Millenials everyday I want to die, Millenials when a virus hits;
When you leave your family to go buy groceries and toilet paper.
Corona virus meme are spreading faster than corona virus, Corona
In the year twenty twenty humanity was threatened with extinction, Panic spread across the planet like never before, What were you doing grandpa?, Just sending meme to friends and stuff
(So how is twenty twenty?, Oh There was a virus outbreak, And Kobe Bryant died, And Australia was on fire, But the meme are great
On YouTube watching this woman make face mask with her bra for coronavirus so I decided I was going to make some with my old bras I cannot see and I cannot breathe
The coronavirus, Me, My concerns and control
News , Coronavirus is a serious threat, Acs Rec Room , We are closing our doors until further notice
A day may come where I get sick, but it will not be this day.
Forget the virus, We are all gonna die tomorrow at two, Pinpoint forecast
A photographer took pictures of people before and after telling them they had coronavirus
Meanwhile, inside the fridge
A year from now you will be laughing about this virus, Not all of you, obviosuly
Coronavirus meme, Coronavirus finally giving us the perfect excuse to say this line if aliens show up…, I am sorry, Earth is closed today
Stay home, Unless you want to be intubated by a psychiatrist
Covid nineteen symptoms include lack of taste, Dudes w Breitling watches
When people make meme instead of being scared
Do not let the government fool you with this quarantine, They only want you to stay home so they can change the batteries in the birds
It is no longer 5 o'clock somewhere, it is twenty twenty everywhere, so drink whenever you want.
Coronavirus at 10.01, This is always really scary part for me, Yes!, Night time
God bless nessisary workers out in this quarantine., Just remember stay healthy and tweet wosh u hand, Jerry continues to spread the coronavirus, Jerry sneezes without covering its nose
What are the symptoms this scary coronavirus!!???, How do I protect myself?, What is coronavirus?, I am from Hubei, China, I could not sleep since last night
Covid nineteen, Should you go out?, Are you young?, No, Stay at home, Yes, Do you have a good immune system?, No, Stay at home, Yes, Do not be stupid you can still transmit., Stay at home
Coronavirus only kills seniors., Junior developers
Created a meme for all you parents who are having to, Homeschooling imagined, Homeschooling reality
I am no longer using stoplights., It is the goverments way of trying to tell me what I do with my own car and I am not going to be controlled, You are sheep if you use stoplights, Other people are not my responsibility, they should look out and make sure I am not coming!, Some people think we should wear masks, Some people think we should not wear masks, Human consciousness was a mistake
Do not socialize with people due to Corona virus., Le introverts like us , Cannot step outside because of coronavirus, Extroverts
I have played enough Plague Inc to know where this Corona Virus is heading…, We are all already infected
Where is Waldo?, Social distancing edition
Recently there is a very hot virus
Normal sick people stays in bed, People with Coronavirus Spread it across the whole canvas., Nice and even
Chance a virus with a ninety nine point ninety seven percent recovery rate, FALSE, Alter my DNA from an experimental vaccine, with NO liability, from a corrupt industry
me when I call it Tar-jay instead of Target, me when I call it COVID-nineteen instead of the rona
Chuck Norris has been exposed to the coronavirus, The virus is now in quarantine for the next two weeks
When the national hockey league returns, winner gets this…
Me and my social skills, March twenty twenty, March twenty twenty one
My fall plans, The delta variant
Who led the digital transformation of your company?, Chief Executive Officer, Chief Technology Officer, COVID-nineteen
Well it is quarantine day, again…
Corona Lisa
France says ibuprofen may aggravate coronavirus. Experts say more evidence is needed, military doctors
… could be infecting me!
I am no expert on COVID-nineteen but this is the Cure
new siracha hand sanitizer not only will it kill germs but it will stop you touching your eyes, face and other places a second time
There is a right and wrong way to wear a mask and that distinction is not hard to make., It is a scarf, It is an earring, It is a mask
It is for your own good. You have got to stop touching your face.
H1N1 Virus, - United States Cases - sixty point eight million, - Panic level - zero, - China blamed -, COVID nineteen, -United States Cases - four point six million (to date eight one twenty), - Panic level - mass hysteria United States closed, - Trump blamed -, Which of these presidents gave a three point seven million grant to Wuhan labs?
Me last year: Well it is only one birthday in lockdown!, Covid-nineteen this year:, He he, Hiya, Hb hun, Hey girl
Day eighteen of lock down. Filled the dog with helium.
Go GAGA - But at home!
You get to homeschool!, and you get to homeschool!, everybody gets to homeschool!
Day one without Casinos
Covid-nineteen: exists, Plague Doctors:, Toilet paper will not save you
False, Just because thousands of independent Doctors are saying that hydrocyhloroquine cures all Covid-nineteen patients, it is not valid until we have a major study done., As soon as the covid-nineteen vaccine is manufactured it must be immediately delivered to health care professionals world wide for immediate human injection.: Proper studies can be performed later
The covid-nineteen death rate without a vaccine is lower than the flu death rate with a vaccine. - Bryan Matti
My name is William Campbell, in twenty fifteen I won the Nobel prize in medicine for the discovery of Ivermectin. It cures many diseases including Covid-nineteen. The fake news and big pharma want you to live in fear. Fauci will not promote Ivermectin because he is the little parasite it destroys.
Wash your hands like you are washing Jason Memoa
Me laughing at coronavirus memes, (Laughing), Me still having to show up to work, actually concerned about coronavirus, (Crying)
When you work at a bank and two guys with mask come in but they are just robbing the place
getting ready in the morning because your job will not close in the middle of a pandemic
There is a possibility that British Columbians could be living in a post-pandemic world by the summer.
COVID-nineteen Vaccine, Before vaccine, After vaccine, Fake
Society thanking me for staying at home, Me, an introvert
Virus, Corona virus, Covid-nineteen, Boomer remover
Moonshine? Hell naw officer.., We making hand sanitizer!
Muhyiddin: Please stay at home, Malaysians: go yumcha with friends, ask workers go office do nothing, gather to pray, Muhyiddin:
Someone say corona virus?, Ready for vaccines anyone?
When you open another COVID-nineteen MASSMAIL from President Tim Killeen and Chancellor Jones, I am ready to get hurt again
What are we all gonna die from?!, Coronavirus!, What are the symptoms?!, Fever and a cough!, What should we buy?!, All the toilet paper!!!!
Flexing in March twenty nineteen, Flexing in March twenty twenty
leg!, Errbernnn!, Back at bragg
I have almost completed my ninety-day trial of twenty twenty., How do I cancel?
Left, Exit twelve, Getting Covid-nineteen, Taking a class about memes, Me
Unfortunately the tests came back positive for COVID-nineteen. You have coronavirus., That cannot be correct. I have over forty cases of costco water and two hundred rolls of toilet paper.
You know what goes great with the Corona virus?, Lyme disease
Extroverts during quarantine: Let me ouuuuuut!, Introverts during quarantine:
If you feel like a thirty day quarantine is a long time…just remeber, it has been four thousand nine hundred thirteen days since tennessee beat Alabama.
Did anyone bring any food?
Day one without casinos, check raise three rolls and a sanitizer
Why are the annoying servants staying in my home all day now?
When you leave your family to go and get supplies
Wash your hands like you just shook hands with scott morrison
I thought about telling a COVID nineteen joke but there is a ninety nine point sixty two percent chance you will not get it
twenty nineteen - No fear! We were gonna storm area fifty one!, twenty twenty - Oh My God! A virus with a ninety eight percent survivability rate!
If my grandma was still alive I would not have to worry about covidnineteen because no one would come within five feet due to smell of vick's after she covered me in it
When the five G towers give you COVID-nineteen and you begin emitting your own WiFi.
Social distancing world champion
Dear novel coronavirus, You will pay dearly for this!
Fight coronavirus!, Eat five cloves of garlic every day. It does absolutely nothing, but keeps everyone else at a safe distance.
Ordering pizza during a pandemic., Leave it on the doorstep and get the hell outta here.
Social distancing and wearing a mask in public since nineteen seventy eight
Two weeks to flatten the curve!!!, Actually, two months, nah, three months, ok, six months, when there is a vaccine, no, the vaccine is not good enough
Covid-nineteen and chronic illness memes
It is only Tuesday and I already need a drink
Me: So when can we leave our houses next?, Government: It has gonna be may
How is twenty twenty going?, People all over the world:, aaaaaaaaaa, aaaaaa also
Breaking news: covid-nineteen vaccine tests halted as scientists try and find a way to add autism to vaccine
You has to work from home dis month?, Oh darn!
Sometimes I wonder if all of this is happening because I did not forward that message to ten other people, Climate change needs to hire corona virus's publicist.
Everyone: How do we survive without being able to go outside?, Me, with a chronic illness: let me show you how it has done…
Be like Darth Vader:, - wears a mask, - does not visit his son and daughter, - socially and emotionally distant, - follows orders
At the office, work from home
Anti-vax kitten be like I can haz ivermectin
Signs that you are a nurse, Your fitbit shows twenty thousand steps on workdays and two hundred fifty on days off, You have researched your symptoms and thought you were dying, You have napped for twelve hours straight
Anti-covid-nineteen smoothie
Marty, whatever happens do not ever go to twenty twenty
Me saying goodbye to my social life
You said you were sick!, No, I said I have a case of corona
Junior year of college, Covid-nineteen, Work the rest of your life
I am sorry, Earth is closed today.
My cat running errands for me since he cannot get Covid-nineteen
Me waking up at three: zero seven ante meridiem thinking about who ate that bat, Dirty motherfucker
How Americans protect themselves against coronavirus
Coronavirus tip #one hundred thirt seven, Wash your hands like you would wash a grey horse on show day
Before you go out in public, ask yourself: - Is it worth it? - Can I work it? -Can I put my thing down flip it and reverse it?
Coronavirus is a social media, It is a second window
Australia: everyone needs to work from home and achool will be run online, The national broadband network
First day of zoom meetings, Fourteenth day of zoom meetings
Pardon my Lord, but cannot we kill the Potter boy while he is at his home?, As inspiring as I find your blood lust, Bellatrix…We cannot attack the boy as long as he is home
Future grandson hey grandpa want a corona?, me:
Ten years from now you will be watching television and hear…., Did you or a loved one take the covid vaccine? You may be entitled…
Hand-washing technique with soap and water, Is not nobody dope as me; I am dressed so fresh, so clean, So fresh and so clean, Do not think I am so sexy? I am dressed so fresh, so clean, So fresh and so clean
Working hard on a covid-nineteen vaccine… two parts rum, one part creme de menthe…
Wake up sheeple!, The truth is just so damn obvious…., five G cell tower, vaccine based five G chemtrail beam, weaponised five G bat, Covid-nineteen mind control beam, new world order five G activated nano surveillance rolls
Do you wanna drink on facetiiiiime
Covid-nineteen meme geocoin, set, Oh, hi!, I am new here!, Ah, just fyi, I might be a bad guy!, This year will be epic!, Wait!! Can we talk?, The moment you realize your plan failed
People with March birthday
Me and my coworkers logging into all of our meetings remotely for the next couple of weeks
Saving the world in nineteen forty five, Saving the world in twenty twenty
They are never going back to school
Doctor: Protect the ones you love most from coronavirus, Me:

## Sheet: Description
Variable
Meme_ID	identity of a meme
Text	text in a meme
Image_URL	link to the webpage with a meme
Type	general content of a meme (three levels: Human, Non human, Both)
Specific	content of a meme classified into specified categories
