# Supplementary material for: COVID-19 in Memes: The Adaptive Response of Societies to the Pandemic?
Source: Int J Environ Res Public Health. 2022 Oct 10;19(19):12969. doi: 10.3390/ijerph191912969 (PMC9566158; doi:10.3390/ijerph191912969)
Supplement: Supplementary file 1 [file ijerph-19-12969-s001.zip › ijerph-1941197-supplementary/File S4. Results_questionnaire.xlsx]

## Sheet: test1
test	Gender	Age	Country	ID	Q1	Q2	Q3	Q4	Q5	Q6	Q7	Q8	Q9	Q10	Q11	Q12	Q13	Q14	Q15	Q16	Q17	Q18	Q19	Q20	Q21	Q22	Q23	Q24	Q25	Q26	Q27	Q28	Q29	Q30
A	Female	51	Sweden	A1	4	3	2	3	2	2	1	4	3	3	4	1	2	1	1	2	2	3	3	2	1	1	1	1	1	2	1	1	1	1
A	Female	24	Poland	A2	2	5	5	5	3	4	4	4	5	4	5	2	5	3	4	5	3	4	4	4	1	1	4	4	1	1	1	1	1	1
A	Male	30	Poland	A3	1	1	2	1	1	2	1	2	1	1	1	1	1	1	1	1	1	1	2	1	1	1	1	2	1	4	4	1	1	1
A	Male	32	Poland	A4	4	3	4	4	3	3	3	3	2	4	4	1	2	2	3	3	4	3	2	3	1	1	1	1	1	2	1	1	1	1
A	Female	21	Poland	A5	2	4	4	5	3	4	1	5	3	5	4	1	1	4	3	1	4	3	1	1	1	1	1	1	1	1	1	1	1	1
A	Male	42	Poland	A6	3	2	3	3	2	3	3	4	4	4	4	1	2	1	3	2	3	3	4	2	1	1	1	1	1	1	1	1	1	1
A	Male	43	Poland	A7	3	2	2	1	1	2	4	2	2	1	3	1	1	1	1	1	1	3	1	2	1	1	1	1	1	1	1	1	1	1
A	Female	31	Poland	A8	4	2	3	4	2	4	2	3	3	1	3	3	3	2	2	2	2	3	2	2	1	1	1	1	1	1	1	1	1	1
A	Female	31	Poland	A9	3	1	3	5	1	1	1	3	1	1	5	1	1	1	1	1	1	1	5	1	1	1	1	2	1	2	1	1	1	1
A	Male	29	Poland	A10	2	1	1	2	2	2	2	2	2	2	3	1	2	1	1	2	1	2	2	2	1	1	3	1	1	1	1	1	1	1
A	Male	31	Poland	A11	3	3	3	2	3	2	3	3	2	3	4	1	2	2	2	3	1	2	1	1	1	1	1	1	1	2	1	1	1	1
A	Female	25	Poland	A12	2	2	1	2	1	1	1	1	1	1	2	2	1	1	3	1	1	3	1	1	1	1	1	1	1	1	1	1	1	1
A	Male	37	Poland	A13	5	3	3	1	1	1	1	1	3	1	1	1	3	1	1	5	4	4	5	1	1	3	1	3	1	1	1	1	1	1
A	Female	25	Poland	A14	3	1	3	3	3	2	3	3	4	3	2	2	3	1	2	1	2	3	1	1	1	2	2	1	1	1	1	1	1	1
A	Male	41	Poland	A15	2	2	2	3	2	2	3	2	1	3	2	1	1	2	2	1	3	3	3	2	1	1	1	1	1	1	1	1	1	1
A	Male	25	Poland	A16	2	2	2	4	2	2	3	4	2	3	4	3	1	2	4	1	1	2	1	1	1	1	1	1	1	1	1	1	1	1
A	Female	35	poland	A17	3	2	1	1	1	1	1	2	4	1	1	1	1	1	2	1	1	1	1	1	1	1	1	1	1	1	1	1	1	1
A	Male	22	Poland	A18	1	3	2	1	2	3	2	3	1	3	4	1	1	3	1	1	3	3	2	2	1	1	1	1	1	1	1	1	1	1
A	Female	26	Poland	A19	2	2	2	3	2	3	2	2	2	2	2	1	1	2	2	2	2	3	1	2	1	1	1	1	1	1	1	1	1	1
A	Female	27	Poland	A20	5	4	4	5	4	4	1	5	5	3	4	3	3	3	3	3	3	3	2	3	1	1	1	1	1	1	1	1	1	1
A	Male	54	poland	A21	1	1	1	1	1	1	2	1	2	1	3	2	1	1	1	1	1	1	2	1	1	1	1	1	1	1	1	1	1	1
A	Female	47	Poland	A22	3	1	3	4	3	3	1	3	2	1	2	3	2	4	3	5	4	2	2	4	3	1	3	1	1	1	1	1	3	1
A	Female	29	Poland	A23	5	3	4	5	3	2	4	3	2	5	4	2	4	1	2	1	3	4	2	2	1	1	5	4	1	1	1	1	1	1
A	Male	30	Poland	A24	5	1	3	2	1	2	2	2	3	1	2	1	1	1	1	2	2	2	2	1	1	1	1	1	1	2	1	1	1	1
A	Male	33	Poland	A25	3	3	4	1	1	4	1	3	3	5	2	1	1	1	1	3	1	4	1	1	1	1	2	1	1	1	1	1	1	1
A	Female	34	Poland	A26	4	2	3	2	2	2	3	4	2	2	4	2	1	1	3	2	2	4	2	2	1	1	1	2	1	1	1	1	1	1
A	Male	31	Poland	A27	3	3	4	3	2	1	2	2	4	2	3	1	1	1	2	1	1	4	1	1	1	1	1	1	1	1	1	1	1	1
A	Female	29	Poland	A28	3	2	1	1	3	2	2	3	3	3	5	1	5	4	4	1	2	5	1	2	1	2	1	1	1	1	1	1	1	1

## Sheet: test2
test	Gender	Age	Country	ID	Q1	Q2	Q3	Q4	Q5	Q6	Q7	Q8	Q9	Q10	Q11	Q12	Q13	Q14	Q15	Q16	Q17	Q18	Q19	Q20	Q21	Q22	Q23	Q24	Q25	Q26	Q27	Q28	Q29	Q30
B	Female	31	Poland	B1	2	2	2	2	2	2	2	2	3	2	2	1	2	2	1	2	2	1	2	3	1	1	1	1	1	1	1	1	1	1
B	Male	30	Poland	B2	2	1	1	1	1	1	1	1	1	2	1	1	1	2	1	1	1	2	1	3	1	1	1	1	1	1	1	1	1	1
B	Female	32	Poland	B3	4	2	3	3	3	5	3	4	5	5	4	2	2	2	4	3	4	3	3	2	1	1	2	1	1	1	1	1	1	1
B	Female	24	Poland	B4	5	1	1	3	1	4	1	3	4	1	3	1	1	3	2	4	2	1	2	4	1	1	1	1	1	1	1	1	1	1
B	Male	29	Poland	B5	5	3	5	5	4	5	4	5	5	5	5	2	3	4	5	4	2	3	1	5	1	1	1	1	1	1	1	1	1	1
B	Male	35	Poland	B6	2	2	1	3	3	4	3	2	4	3	3	3	3	2	2	1	1	2	2	3	1	2	1	1	1	1	1	1	1	1
B	Female	27	Poland	B7	2	1	2	4	2	3	2	3	3	3	3	2	1	2	2	4	4	1	1	4	1	1	1	1	1	1	1	1	1	1
B	Male	37	Poland	B8	4	2	3	2	3	4	3	4	4	2	2	4	3	4	2	4	3	3	2	4	3	2	3	3	3	3	2	2	3	2
B	Female	43	Poland	B9	3	1	2	4	2	5	2	3	4	4	2	2	2	2	1	2	3	2	1	1	1	1	1	1	1	1	1	1	2	1
B	Female	37	Poland	B10	5	4	2	3	4	5	4	4	3	5	1	4	2	4	3	5	4	3	3	4	2	1	1	1	1	1	1	2	3	1
B	Female	32	Poland	B11	3	2	2	4	3	4	2	4	5	3	1	1	1	1	1	4	1	2	1	3	1	1	1	1	1	1	1	1	1	1
B	Female	36	Poland	B12	3	1	2	2	1	3	2	1	2	3	1	2	1	1	1	3	2	1	1	2	1	1	1	1	1	1	1	1	1	1
B	Male	29	Poland	B13	1	1	1	2	1	2	1	2	1	2	1	1	1	1	1	2	1	1	1	2	1	1	2	1	1	1	1	1	1	1
B	Male	24	Poland	B14	4	3	4	4	4	4	4	4	5	3	3	3	4	3	2	3	4	2	2	3	3	1	2	4	2	3	1	1	1	1
B	Male	40	Poland	B15	5	1	3	3	4	2	2	4	1	4	1	2	1	1	1	4	1	4	1	4	1	1	1	1	1	1	1	1	1	1
B	Female	43	Poland	B16	2	1	3	1	2	2	1	1	3	1	1	1	1	1	1	2	1	1	1	1	1	1	2	1	1	1	1	1	1	1
B	Male	44	Poland	B17	2	1	1	4	2	2	2	2	2	1	1	1	1	2	2	1	1	2	1	3	1	1	1	1	1	1	1	1	1	1
B	Male	44	Poland	B18	4	1	2	2	3	4	2	3	3	2	1	2	2	1	2	2	2	3	1	3	1	1	2	1	1	1	1	1	1	1
B	Female	31	United Kingdom	B19	1	1	1	1	1	1	1	1	1	1	1	1	1	1	1	1	1	1	1	1	1	1	1	1	1	1	1	1	1	1
B	Male	40	Poland	B20	4	3	3	3	5	3	3	3	4	4	2	4	1	2	3	4	3	2	3	3	1	1	2	2	1	1	1	1	3	1
B	Male	18	Poland	B21	2	1	1	2	3	3	3	2	2	5	1	1	1	1	2	2	1	1	1	1	1	1	1	1	1	1	1	1	1	1
B	Male	51	Poland	B22	2	3	2	3	3	4	2	4	4	3	3	2	3	3	2	3	2	5	3	3	3	2	2	2	1	3	1	1	2	2
B	Male	34	Poland	B23	5	2	5	4	2	4	2	4	4	5	2	5	4	2	4	4	2	4	4	2	3	3	3	3	3	3	1	2	3	1
B	Male	27	United States	B24	5	1	2	5	2	4	4	4	5	5	1	1	2	4	4	4	3	1	1	3	1	1	1	1	1	1	1	1	1	1
B	Male	33	Canada	B25	5	4	4	5	4	5	4	4	5	3	4	5	4	4	4	5	5	4	4	5	1	1	1	1	1	1	1	1	2	1
B	Male	44	Poland	B26	4	2	4	3	3	4	2	4	3	4	3	3	2	3	3	4	3	4	2	4	1	1	3	1	1	1	1	1	2	1
B	Male	30	Poland	B27	4	2	5	5	2	5	1	4	4	1	4	2	1	2	3	5	2	1	1	5	3	1	3	3	1	1	1	1	1	1
B	Male	39	Poland	B28	3	1	3	5	1	3	2	4	4	4	2	3	2	2	2	4	1	3	1	4	1	1	2	1	1	1	1	1	1	1
B	Male	30	United Kingdom	B29	3	2	2	2	3	3	2	4	4	2	2	2	2	2	3	4	3	2	2	4	1	1	1	1	1	1	1	1	1	1
B	Female	34	Poland	B30	1	1	1	4	2	2	1	4	1	3	2	3	1	2	1	3	2	1	3	4	1	1	1	1	1	1	1	1	1	1
B	Female	30	United Kingdom	B31	5	1	3	4	4	4	4	4	4	5	1	1	3	3	2	4	3	2	1	3	1	1	2	1	1	1	1	1	1	1
B	Male	35	Australia	B32	2	1	2	3	2	1	1	2	3	2	1	1	2	1	2	3	2	1	1	1	1	1	1	1	1	1	1	1	1	1
B	Female	35	Poland	B33	4	2	2	4	3	4	4	4	4	4	3	2	2	2	3	4	2	2	3	3	1	1	3	2	1	2	1	1	1	2
B	Female	39	Poland	B34	3	2	2	3	3	4	3	3	4	4	2	2	2	3	2	3	4	3	1	3	1	1	2	2	1	1	1	1	2	1
B	Female	37	Poland	B35	2	1	1	3	1	1	2	3	1	3	1	1	1	1	1	2	1	1	1	3	1	1	1	1	1	1	1	1	1	1
B	Female	35	Poland	B36	1	1	3	4	1	3	1	1	1	1	1	1	1	1	1	1	1	1	1	1	1	1	1	1	1	1	1	1	1	1
B	Female	40	Australia	B37	3	1	2	2	1	4	2	1	1	1	1	2	1	1	2	4	3	5	1	1	1	1	3	1	1	1	1	1	1	1
B	Female	18	Poland	B38	2	2	3	5	3	2	3	2	4	5	1	1	1	3	2	5	5	1	1	5	1	1	1	1	1	1	1	1	1	1
B	Male	28	Poland	B39	4	1	2	3	1	3	1	3	4	2	1	1	2	1	1	2	1	1	2	3	1	1	1	1	1	1	1	1	1	1
B	Female	20	Poland	B40	4	3	2	2	2	5	2	2	5	4	2	2	5	3	1	4	5	1	2	5	1	2	3	4	1	1	1	1	1	2
B	Male	31	Australia	B41	3	1	1	2	1	3	1	1	2	5	1	1	1	1	1	3	1	1	1	1	1	1	1	1	1	1	1	1	1	1
B	Male	30	Australia	B42	2	2	4	2	5	2	4	2	4	2	1	1	2	3	1	3	2	3	1	3	1	1	1	1	1	1	1	1	1	1
B	Female	40	Poland	B43	4	3	3	4	3	4	3	5	3	3	4	3	1	4	2	4	3	3	3	5	1	2	3	2	1	2	2	1	2	1
B	Male	33	Australia	B44	4	2	3	3	2	2	2	2	4	3	2	2	1	2	2	4	2	1	2	2	1	1	1	1	1	1	1	1	2	1
B	Female	40	Philippines	B45	2	2	5	4	4	5	4	3	4	4	2	3	3	2	2	4	2	3	2	4	1	1	2	1	1	1	1	1	3	1
B	Prefer not to say	30	Australia	B46	3	2	1	5	1	4	1	4	5	4	2	1	2	2	1	4	2	2	1	3	2	1	2	1	1	1	1	1	1	1
B	Male	41	Ausrtalia	B47	3	1	2	1	1	3	2	1	4	2	1	1	1	2	1	2	1	2	1	1	1	1	1	1	1	1	1	1	1	1
B	Male	44	Poland	B48	3	2	3	4	2	2	1	3	4	2	4	1	1	1	2	3	2	2	2	3	1	1	2	1	1	1	1	1	1	1
B	Female	40	Poland	B49	3	1	1	1	1	1	1	1	1	3	1	1	1	1	1	1	1	1	1	2	1	1	1	1	1	1	1	1	1	1
B	Male	61	Poland	B50	3	1	1	2	5	4	4	5	5	5	1	2	1	1	2	5	5	5	4	5	1	1	2	3	1	1	1	1	1	1
B	Male	39	Poland	B51	2	2	3	5	3	2	1	3	4	3	4	2	2	2	3	2	3	2	2	3	1	1	2	1	1	1	1	1	2	1
B	Female	38	Poland	B52	4	2	1	4	1	4	3	2	2	3	3	1	1	2	1	3	2	2	2	3	2	1	3	3	1	1	1	1	2	1
B	Female	29	Philippines	B53	5	5	5	5	1	5	5	5	5	5	3	2	1	5	3	5	1	2	4	5	1	1	4	3	1	1	1	1	2	1
B	Female	42	Poland	B54	2	1	1	2	1	3	1	2	1	3	1	1	1	1	1	1	1	1	1	1	1	1	2	1	1	1	1	1	1	1
B	Male	24	Poland	B55	3	1	1	4	1	3	1	1	1	1	2	1	1	1	1	2	1	1	1	2	1	1	1	1	1	1	1	1	1	1
B	Female	36	Poland	B56	4	1	1	1	2	1	1	1	4	3	1	2	1	1	1	1	2	1	1	1	3	1	5	3	1	2	1	1	1	3
B	Prefer not to say	40	Poland	B57	2	2	2	2	3	5	3	3	4	2	2	4	2	3	2	3	3	5	2	4	3	1	5	2	1	1	1	1	4	1
B	Male	40	Poland	B58	5	1	2	2	1	3	1	3	2	3	2	1	1	2	1	3	1	1	1	3	1	1	1	1	1	4	1	1	1	1
B	Male	47	Poland	B59	3	2	3	3	2	2	3	3	3	3	3	2	2	3	2	3	2	2	2	2	1	1	1	1	1	1	1	1	2	1
B	Male	30	United States	B60	3	1	1	4	2	3	3	3	5	5	2	1	2	1	3	3	4	1	1	2	1	1	3	1	1	1	1	1	1	1
B	Male	36	Australia	B61	4	1	2	5	5	4	4	4	5	5	4	2	3	3	2	4	3	2	3	5	1	1	3	1	1	1	1	1	1	1
B	Male	34	Australia	B62	3	1	2	3	3	3	2	3	4	4	2	2	2	3	3	4	3	2	3	2	1	1	1	1	1	1	1	1	1	1
B	Female	36	United States	B63	4	3	4	5	3	5	4	5	4	5	4	2	5	3	3	5	3	3	2	5	1	1	2	3	1	1	1	1	2	1
B	Female	37	Colombia	B64	5	2	1	5	4	3	5	2	5	5	3	4	2	4	2	5	4	4	5	4	1	1	1	1	1	1	1	1	1	1
B	Male	31	Colombia	B65	3	2	1	4	2	2	2	3	3	3	2	2	1	2	2	1	3	1	2	4	1	1	1	1	1	1	1	1	1	1
B	Female	35	Poland	B66	3	3	4	4	4	4	4	4	4	4	3	3	3	3	3	3	3	3	3	4	1	1	2	1	1	1	1	1	1	1
B	Male	33	Colombia	B67	4	1	2	3	2	1	2	3	3	3	3	1	4	2	2	4	4	2	2	4	1	1	2	1	1	1	1	1	1	1
B	Female	30	Australia	B68	4	2	1	5	4	4	4	3	3	5	4	2	2	4	5	5	4	4	3	4	1	1	2	1	1	1	1	2	1	1
B	Female	26	India	B69	2	1	3	3	3	3	1	2	1	3	1	1	1	1	1	2	2	1	1	2	1	1	1	1	1	1	1	1	1	1
B	Female	38	Poland	B70	1	1	1	1	1	1	1	1	4	1	1	1	1	1	1	3	1	1	1	1	1	1	1	1	1	1	1	1	2	1
B	Female	29	Chile	B71	5	4	3	4	3	5	4	5	4	4	4	4	5	5	5	5	5	5	4	5	1	1	1	1	1	1	1	1	1	1
B	Female	38	United States	B72	3	4	2	4	3	2	4	3	4	4	4	1	4	3	3	3	2	3	1	2	1	1	3	1	1	1	1	1	4	1
B	Female	38	Poland	B73	1	1	1	1	1	1	1	1	4	1	1	1	1	1	1	3	1	1	1	1	1	1	1	1	1	1	1	1	2	1

## Sheet: test3
test	Gender	Age	Country	ID	Q1	Q2	Q3	Q4	Q5	Q6	Q7	Q8	Q9	Q10	Q11	Q12	Q13	Q14	Q15	Q16	Q17	Q18	Q19	Q20	Q21	Q22	Q23	Q24	Q25	Q26	Q27	Q28	Q29	Q30
C	Male	35	Poland	C1	1	2	3	3	3	2	3	5	2	3	3	2	2	1	1	1	2	1	1	1	1	1	1	2	1	1	1	1	1	2
C	Female	46	Poland	C2	1	3	3	2	3	3	2	5	3	4	2	1	3	2	1	2	1	1	2	1	2	1	1	1	1	1	1	1	1	1
C	Male	32	Poland	C3	1	3	3	4	3	3	3	5	3	3	2	2	2	4	2	2	2	2	2	1	1	1	1	1	1	2	2	1	1	1
C	Male	44	Poland	C4	1	1	2	1	1	1	1	1	1	1	1	1	1	1	1	1	1	2	1	1	1	1	1	1	1	1	1	1	1	1
C	Female	42	Poland	C5	2	2	3	5	1	4	3	4	3	4	4	3	4	4	1	2	3	3	4	1	1	1	2	2	1	1	1	1	1	1
C	Male	34	Poland	C6	1	2	1	1	2	2	1	2	1	4	2	2	2	2	2	2	1	2	1	1	1	3	1	1	1	2	1	1	1	1
C	Male	60	Poland	C7	3	1	3	1	2	3	5	3	4	3	3	2	3	3	3	3	3	3	4	1	1	2	2	3	1	1	1	1	1	1
C	Male	47	Poland	C8	2	3	4	1	1	5	2	2	2	5	3	2	4	1	2	2	2	5	1	1	1	1	1	1	1	1	1	1	1	1
C	Male	28	Poland	C9	3	5	3	3	2	3	4	3	3	5	2	4	2	4	5	4	4	3	3	3	1	1	2	1	1	1	1	1	1	1
C	Female	39	poland	C10	3	1	1	3	1	1	3	2	3	2	1	2	2	2	2	2	2	1	1	1	1	1	1	1	1	1	1	1	1	1
C	Male	19	Poland	C11	1	3	2	3	1	4	3	2	3	3	4	2	4	2	3	5	3	1	2	3	1	1	1	1	1	1	1	1	1	1
C	Male	40	Poland	C12	1	1	1	1	1	1	1	2	1	1	1	1	1	1	1	1	1	1	1	1	1	1	1	1	1	1	1	1	1	1
C	Female	29	poland	C13	2	2	1	1	1	5	4	3	3	1	2	3	2	4	2	2	1	3	1	1	1	1	1	1	1	1	1	1	1	1
C	Female	51	Poland	C14	1	1	1	1	1	1	1	1	1	1	2	1	1	1	1	1	1	1	1	1	1	1	1	1	2	1	1	1	1	1
C	Female	29	Poland	C15	4	1	4	1	1	4	5	4	1	5	5	5	5	4	1	2	1	1	1	1	1	1	1	1	1	1	1	1	1	1
C	Female	51	Poland	C16	2	2	4	2	2	2	3	2	2	4	2	2	2	2	2	2	2	2	2	2	1	1	3	2	1	1	1	1	1	1
C	Male	31	Poland	C17	3	4	3	1	2	4	4	3	2	1	5	2	3	3	1	1	2	4	3	4	1	2	1	1	1	4	1	1	1	1
C	Female	30	Poland	C18	2	1	3	2	1	2	3	2	2	1	2	1	1	2	1	1	2	2	2	1	1	1	1	1	1	1	1	1	1	1
C	Female	38	Poland	C19	2	1	2	2	1	2	2	2	2	3	2	2	2	3	2	1	2	3	2	1	1	1	1	1	1	1	1	1	1	1
C	Female	38	Poland	C20	3	4	5	2	2	4	4	4	2	3	4	3	5	2	4	2	3	4	2	2	1	1	2	3	1	1	1	1	1	1
C	Male	37	Poland	C21	1	1	1	4	2	1	3	4	2	1	1	2	5	1	1	2	1	2	3	1	1	1	2	1	1	1	1	1	1	1
C	Male	35	Poland	C22	1	1	1	1	1	1	1	1	1	1	1	2	3	1	2	1	2	2	1	1	1	1	2	3	1	1	1	1	2	1
C	Female	36	Poland	C23	4	3	4	4	1	4	4	4	4	3	5	3	4	5	3	1	3	5	2	1	1	1	3	3	1	1	1	1	1	1
C	Male	49	Poland	C24	1	1	3	2	1	4	1	1	3	2	2	1	3	1	4	1	2	1	1	1	1	1	1	1	1	1	1	1	1	1
C	Female	67	Polska	C25	1	1	1	1	1	1	1	1	1	1	1	2	1	1	1	2	1	1	1	1	1	1	1	1	1	1	1	1	1	1
C	Female	41	Poland	C26	1	1	2	1	1	3	2	1	1	3	3	1	1	3	1	1	1	1	2	1	1	1	1	1	1	1	1	1	1	3
C	Male	34	Germany	C27	2	1	3	3	2	5	4	4	2	3	2	1	2	2	3	2	1	2	1	2	1	1	2	1	1	1	1	1	1	1
C	Male	45	France	C28	2	1	3	2	2	5	3	4	3	2	2	1	3	2	3	2	2	2	1	1	1	1	2	2	1	1	1	2	1	1
C	Female	26	Poland	C29	3	1	4	3	2	3	4	3	1	1	5	4	5	2	1	1	2	2	1	1	1	1	1	1	1	1	1	1	1	1
C	Prefer not to say	27	UE	C30	2	1	1	1	1	1	2	1	1	1	2	2	2	2	1	1	1	2	1	1	1	1	2	1	1	1	1	1	1	1

## Sheet: together
ID_row	test	Gender	Age	Country	ID	Q1	Q2	Q3	Q4	Q5	Q6	Q7	Q8	Q9	Q10	Q11	Q12	Q13	Q14	Q15	Q16	Q17	Q18	Q19	Q20	Q21	Q22	Q23	Q24	Q25	Q26	Q27	Q28	Q29	Q30
1	A	Female	51	Sweden	A1	4	3	2	3	2	2	1	4	3	3	4	1	2	1	1	2	2	3	3	2	1	1	1	1	1	2	1	1	1	1
2	A	Female	24	Poland	A2	2	5	5	5	3	4	4	4	5	4	5	2	5	3	4	5	3	4	4	4	1	1	4	4	1	1	1	1	1	1
3	A	Male	30	Poland	A3	1	1	2	1	1	2	1	2	1	1	1	1	1	1	1	1	1	1	2	1	1	1	1	2	1	4	4	1	1	1
4	A	Male	32	Poland	A4	4	3	4	4	3	3	3	3	2	4	4	1	2	2	3	3	4	3	2	3	1	1	1	1	1	2	1	1	1	1
5	A	Female	21	Poland	A5	2	4	4	5	3	4	1	5	3	5	4	1	1	4	3	1	4	3	1	1	1	1	1	1	1	1	1	1	1	1
6	A	Male	42	Poland	A6	3	2	3	3	2	3	3	4	4	4	4	1	2	1	3	2	3	3	4	2	1	1	1	1	1	1	1	1	1	1
7	A	Male	43	Poland	A7	3	2	2	1	1	2	4	2	2	1	3	1	1	1	1	1	1	3	1	2	1	1	1	1	1	1	1	1	1	1
8	A	Female	31	Poland	A8	4	2	3	4	2	4	2	3	3	1	3	3	3	2	2	2	2	3	2	2	1	1	1	1	1	1	1	1	1	1
9	A	Female	31	Poland	A9	3	1	3	5	1	1	1	3	1	1	5	1	1	1	1	1	1	1	5	1	1	1	1	2	1	2	1	1	1	1
10	A	Male	29	Poland	A10	2	1	1	2	2	2	2	2	2	2	3	1	2	1	1	2	1	2	2	2	1	1	3	1	1	1	1	1	1	1
11	A	Male	31	Poland	A11	3	3	3	2	3	2	3	3	2	3	4	1	2	2	2	3	1	2	1	1	1	1	1	1	1	2	1	1	1	1
12	A	Female	25	Poland	A12	2	2	1	2	1	1	1	1	1	1	2	2	1	1	3	1	1	3	1	1	1	1	1	1	1	1	1	1	1	1
13	A	Male	37	Poland	A13	5	3	3	1	1	1	1	1	3	1	1	1	3	1	1	5	4	4	5	1	1	3	1	3	1	1	1	1	1	1
14	A	Female	25	Poland	A14	3	1	3	3	3	2	3	3	4	3	2	2	3	1	2	1	2	3	1	1	1	2	2	1	1	1	1	1	1	1
15	A	Male	41	Poland	A15	2	2	2	3	2	2	3	2	1	3	2	1	1	2	2	1	3	3	3	2	1	1	1	1	1	1	1	1	1	1
16	A	Male	25	Poland	A16	2	2	2	4	2	2	3	4	2	3	4	3	1	2	4	1	1	2	1	1	1	1	1	1	1	1	1	1	1	1
17	A	Female	35	poland	A17	3	2	1	1	1	1	1	2	4	1	1	1	1	1	2	1	1	1	1	1	1	1	1	1	1	1	1	1	1	1
18	A	Male	22	Poland	A18	1	3	2	1	2	3	2	3	1	3	4	1	1	3	1	1	3	3	2	2	1	1	1	1	1	1	1	1	1	1
19	A	Female	26	Poland	A19	2	2	2	3	2	3	2	2	2	2	2	1	1	2	2	2	2	3	1	2	1	1	1	1	1	1	1	1	1	1
20	A	Female	27	Poland	A20	5	4	4	5	4	4	1	5	5	3	4	3	3	3	3	3	3	3	2	3	1	1	1	1	1	1	1	1	1	1
21	A	Male	54	poland	A21	1	1	1	1	1	1	2	1	2	1	3	2	1	1	1	1	1	1	2	1	1	1	1	1	1	1	1	1	1	1
22	A	Female	47	Poland	A22	3	1	3	4	3	3	1	3	2	1	2	3	2	4	3	5	4	2	2	4	3	1	3	1	1	1	1	1	3	1
23	A	Female	29	Poland	A23	5	3	4	5	3	2	4	3	2	5	4	2	4	1	2	1	3	4	2	2	1	1	5	4	1	1	1	1	1	1
24	A	Male	30	Poland	A24	5	1	3	2	1	2	2	2	3	1	2	1	1	1	1	2	2	2	2	1	1	1	1	1	1	2	1	1	1	1
25	A	Male	33	Poland	A25	3	3	4	1	1	4	1	3	3	5	2	1	1	1	1	3	1	4	1	1	1	1	2	1	1	1	1	1	1	1
26	A	Female	34	Poland	A26	4	2	3	2	2	2	3	4	2	2	4	2	1	1	3	2	2	4	2	2	1	1	1	2	1	1	1	1	1	1
27	A	Male	31	Poland	A27	3	3	4	3	2	1	2	2	4	2	3	1	1	1	2	1	1	4	1	1	1	1	1	1	1	1	1	1	1	1
28	A	Female	29	Poland	A28	3	2	1	1	3	2	2	3	3	3	5	1	5	4	4	1	2	5	1	2	1	2	1	1	1	1	1	1	1	1
29	B	Female	31	Poland	B1	2	2	2	2	2	2	2	2	3	2	2	1	2	2	1	2	2	1	2	3	1	1	1	1	1	1	1	1	1	1
30	B	Male	30	Poland	B2	2	1	1	1	1	1	1	1	1	2	1	1	1	2	1	1	1	2	1	3	1	1	1	1	1	1	1	1	1	1
31	B	Female	32	Poland	B3	4	2	3	3	3	5	3	4	5	5	4	2	2	2	4	3	4	3	3	2	1	1	2	1	1	1	1	1	1	1
32	B	Female	24	Poland	B4	5	1	1	3	1	4	1	3	4	1	3	1	1	3	2	4	2	1	2	4	1	1	1	1	1	1	1	1	1	1
33	B	Male	29	Poland	B5	5	3	5	5	4	5	4	5	5	5	5	2	3	4	5	4	2	3	1	5	1	1	1	1	1	1	1	1	1	1
34	B	Male	35	Poland	B6	2	2	1	3	3	4	3	2	4	3	3	3	3	2	2	1	1	2	2	3	1	2	1	1	1	1	1	1	1	1
35	B	Female	27	Poland	B7	2	1	2	4	2	3	2	3	3	3	3	2	1	2	2	4	4	1	1	4	1	1	1	1	1	1	1	1	1	1
36	B	Male	37	Poland	B8	4	2	3	2	3	4	3	4	4	2	2	4	3	4	2	4	3	3	2	4	3	2	3	3	3	3	2	2	3	2
37	B	Female	43	Poland	B9	3	1	2	4	2	5	2	3	4	4	2	2	2	2	1	2	3	2	1	1	1	1	1	1	1	1	1	1	2	1
38	B	Female	37	Poland	B10	5	4	2	3	4	5	4	4	3	5	1	4	2	4	3	5	4	3	3	4	2	1	1	1	1	1	1	2	3	1
39	B	Female	32	Poland	B11	3	2	2	4	3	4	2	4	5	3	1	1	1	1	1	4	1	2	1	3	1	1	1	1	1	1	1	1	1	1
40	B	Female	36	Poland	B12	3	1	2	2	1	3	2	1	2	3	1	2	1	1	1	3	2	1	1	2	1	1	1	1	1	1	1	1	1	1
41	B	Male	29	Poland	B13	1	1	1	2	1	2	1	2	1	2	1	1	1	1	1	2	1	1	1	2	1	1	2	1	1	1	1	1	1	1
42	B	Male	24	Poland	B14	4	3	4	4	4	4	4	4	5	3	3	3	4	3	2	3	4	2	2	3	3	1	2	4	2	3	1	1	1	1
43	B	Male	40	Poland	B15	5	1	3	3	4	2	2	4	1	4	1	2	1	1	1	4	1	4	1	4	1	1	1	1	1	1	1	1	1	1
44	B	Female	43	Poland	B16	2	1	3	1	2	2	1	1	3	1	1	1	1	1	1	2	1	1	1	1	1	1	2	1	1	1	1	1	1	1
45	B	Male	44	Poland	B17	2	1	1	4	2	2	2	2	2	1	1	1	1	2	2	1	1	2	1	3	1	1	1	1	1	1	1	1	1	1
46	B	Male	44	Poland	B18	4	1	2	2	3	4	2	3	3	2	1	2	2	1	2	2	2	3	1	3	1	1	2	1	1	1	1	1	1	1
47	B	Female	31	United Kingdom	B19	1	1	1	1	1	1	1	1	1	1	1	1	1	1	1	1	1	1	1	1	1	1	1	1	1	1	1	1	1	1
48	B	Male	40	Poland	B20	4	3	3	3	5	3	3	3	4	4	2	4	1	2	3	4	3	2	3	3	1	1	2	2	1	1	1	1	3	1
49	B	Male	18	Poland	B21	2	1	1	2	3	3	3	2	2	5	1	1	1	1	2	2	1	1	1	1	1	1	1	1	1	1	1	1	1	1
50	B	Male	51	Poland	B22	2	3	2	3	3	4	2	4	4	3	3	2	3	3	2	3	2	5	3	3	3	2	2	2	1	3	1	1	2	2
51	B	Male	34	Poland	B23	5	2	5	4	2	4	2	4	4	5	2	5	4	2	4	4	2	4	4	2	3	3	3	3	3	3	1	2	3	1
52	B	Male	27	United States	B24	5	1	2	5	2	4	4	4	5	5	1	1	2	4	4	4	3	1	1	3	1	1	1	1	1	1	1	1	1	1
53	B	Male	33	Canada	B25	5	4	4	5	4	5	4	4	5	3	4	5	4	4	4	5	5	4	4	5	1	1	1	1	1	1	1	1	2	1
54	B	Male	44	Poland	B26	4	2	4	3	3	4	2	4	3	4	3	3	2	3	3	4	3	4	2	4	1	1	3	1	1	1	1	1	2	1
55	B	Male	30	Poland	B27	4	2	5	5	2	5	1	4	4	1	4	2	1	2	3	5	2	1	1	5	3	1	3	3	1	1	1	1	1	1
56	B	Male	39	Poland	B28	3	1	3	5	1	3	2	4	4	4	2	3	2	2	2	4	1	3	1	4	1	1	2	1	1	1	1	1	1	1
57	B	Male	30	United Kingdom	B29	3	2	2	2	3	3	2	4	4	2	2	2	2	2	3	4	3	2	2	4	1	1	1	1	1	1	1	1	1	1
58	B	Female	34	Poland	B30	1	1	1	4	2	2	1	4	1	3	2	3	1	2	1	3	2	1	3	4	1	1	1	1	1	1	1	1	1	1
59	B	Female	30	United Kingdom	B31	5	1	3	4	4	4	4	4	4	5	1	1	3	3	2	4	3	2	1	3	1	1	2	1	1	1	1	1	1	1
60	B	Male	35	Australia	B32	2	1	2	3	2	1	1	2	3	2	1	1	2	1	2	3	2	1	1	1	1	1	1	1	1	1	1	1	1	1
61	B	Female	35	Poland	B33	4	2	2	4	3	4	4	4	4	4	3	2	2	2	3	4	2	2	3	3	1	1	3	2	1	2	1	1	1	2
62	B	Female	39	Poland	B34	3	2	2	3	3	4	3	3	4	4	2	2	2	3	2	3	4	3	1	3	1	1	2	2	1	1	1	1	2	1
63	B	Female	37	Poland	B35	2	1	1	3	1	1	2	3	1	3	1	1	1	1	1	2	1	1	1	3	1	1	1	1	1	1	1	1	1	1
64	B	Female	35	Poland	B36	1	1	3	4	1	3	1	1	1	1	1	1	1	1	1	1	1	1	1	1	1	1	1	1	1	1	1	1	1	1
65	B	Female	40	Australia	B37	3	1	2	2	1	4	2	1	1	1	1	2	1	1	2	4	3	5	1	1	1	1	3	1	1	1	1	1	1	1
66	B	Female	18	Poland	B38	2	2	3	5	3	2	3	2	4	5	1	1	1	3	2	5	5	1	1	5	1	1	1	1	1	1	1	1	1	1
67	B	Male	28	Poland	B39	4	1	2	3	1	3	1	3	4	2	1	1	2	1	1	2	1	1	2	3	1	1	1	1	1	1	1	1	1	1
68	B	Female	20	Poland	B40	4	3	2	2	2	5	2	2	5	4	2	2	5	3	1	4	5	1	2	5	1	2	3	4	1	1	1	1	1	2
69	B	Male	31	Australia	B41	3	1	1	2	1	3	1	1	2	5	1	1	1	1	1	3	1	1	1	1	1	1	1	1	1	1	1	1	1	1
70	B	Male	30	Australia	B42	2	2	4	2	5	2	4	2	4	2	1	1	2	3	1	3	2	3	1	3	1	1	1	1	1	1	1	1	1	1
71	B	Female	40	Poland	B43	4	3	3	4	3	4	3	5	3	3	4	3	1	4	2	4	3	3	3	5	1	2	3	2	1	2	2	1	2	1
72	B	Male	33	Australia	B44	4	2	3	3	2	2	2	2	4	3	2	2	1	2	2	4	2	1	2	2	1	1	1	1	1	1	1	1	2	1
73	B	Female	40	Philippines	B45	2	2	5	4	4	5	4	3	4	4	2	3	3	2	2	4	2	3	2	4	1	1	2	1	1	1	1	1	3	1
74	B	NA	30	Australia	B46	3	2	1	5	1	4	1	4	5	4	2	1	2	2	1	4	2	2	1	3	2	1	2	1	1	1	1	1	1	1
75	B	Male	41	Ausrtalia	B47	3	1	2	1	1	3	2	1	4	2	1	1	1	2	1	2	1	2	1	1	1	1	1	1	1	1	1	1	1	1
76	B	Male	44	Poland	B48	3	2	3	4	2	2	1	3	4	2	4	1	1	1	2	3	2	2	2	3	1	1	2	1	1	1	1	1	1	1
77	B	Female	40	Poland	B49	3	1	1	1	1	1	1	1	1	3	1	1	1	1	1	1	1	1	1	2	1	1	1	1	1	1	1	1	1	1
78	B	Male	61	Poland	B50	3	1	1	2	5	4	4	5	5	5	1	2	1	1	2	5	5	5	4	5	1	1	2	3	1	1	1	1	1	1
79	B	Male	39	Poland	B51	2	2	3	5	3	2	1	3	4	3	4	2	2	2	3	2	3	2	2	3	1	1	2	1	1	1	1	1	2	1
80	B	Female	38	Poland	B52	4	2	1	4	1	4	3	2	2	3	3	1	1	2	1	3	2	2	2	3	2	1	3	3	1	1	1	1	2	1
81	B	Female	29	Philippines	B53	5	5	5	5	1	5	5	5	5	5	3	2	1	5	3	5	1	2	4	5	1	1	4	3	1	1	1	1	2	1
82	B	Female	42	Poland	B54	2	1	1	2	1	3	1	2	1	3	1	1	1	1	1	1	1	1	1	1	1	1	2	1	1	1	1	1	1	1
83	B	Male	24	Poland	B55	3	1	1	4	1	3	1	1	1	1	2	1	1	1	1	2	1	1	1	2	1	1	1	1	1	1	1	1	1	1
84	B	Female	36	Poland	B56	4	1	1	1	2	1	1	1	4	3	1	2	1	1	1	1	2	1	1	1	3	1	5	3	1	2	1	1	1	3
85	B	NA	40	Poland	B57	2	2	2	2	3	5	3	3	4	2	2	4	2	3	2	3	3	5	2	4	3	1	5	2	1	1	1	1	4	1
86	B	Male	40	Poland	B58	5	1	2	2	1	3	1	3	2	3	2	1	1	2	1	3	1	1	1	3	1	1	1	1	1	4	1	1	1	1
87	B	Male	47	Poland	B59	3	2	3	3	2	2	3	3	3	3	3	2	2	3	2	3	2	2	2	2	1	1	1	1	1	1	1	1	2	1
88	B	Male	30	United States	B60	3	1	1	4	2	3	3	3	5	5	2	1	2	1	3	3	4	1	1	2	1	1	3	1	1	1	1	1	1	1
89	B	Male	36	Australia	B61	4	1	2	5	5	4	4	4	5	5	4	2	3	3	2	4	3	2	3	5	1	1	3	1	1	1	1	1	1	1
90	B	Male	34	Australia	B62	3	1	2	3	3	3	2	3	4	4	2	2	2	3	3	4	3	2	3	2	1	1	1	1	1	1	1	1	1	1
91	B	Female	36	United States	B63	4	3	4	5	3	5	4	5	4	5	4	2	5	3	3	5	3	3	2	5	1	1	2	3	1	1	1	1	2	1
92	B	Female	37	Colombia	B64	5	2	1	5	4	3	5	2	5	5	3	4	2	4	2	5	4	4	5	4	1	1	1	1	1	1	1	1	1	1
93	B	Male	31	Colombia	B65	3	2	1	4	2	2	2	3	3	3	2	2	1	2	2	1	3	1	2	4	1	1	1	1	1	1	1	1	1	1
94	B	Female	35	Poland	B66	3	3	4	4	4	4	4	4	4	4	3	3	3	3	3	3	3	3	3	4	1	1	2	1	1	1	1	1	1	1
95	B	Male	33	Colombia	B67	4	1	2	3	2	1	2	3	3	3	3	1	4	2	2	4	4	2	2	4	1	1	2	1	1	1	1	1	1	1
96	B	Female	30	Australia	B68	4	2	1	5	4	4	4	3	3	5	4	2	2	4	5	5	4	4	3	4	1	1	2	1	1	1	1	2	1	1
97	B	Female	26	India	B69	2	1	3	3	3	3	1	2	1	3	1	1	1	1	1	2	2	1	1	2	1	1	1	1	1	1	1	1	1	1
98	B	Female	38	Poland	B70	1	1	1	1	1	1	1	1	4	1	1	1	1	1	1	3	1	1	1	1	1	1	1	1	1	1	1	1	2	1
99	B	Female	29	Chile	B71	5	4	3	4	3	5	4	5	4	4	4	4	5	5	5	5	5	5	4	5	1	1	1	1	1	1	1	1	1	1
100	B	Female	38	United States	B72	3	4	2	4	3	2	4	3	4	4	4	1	4	3	3	3	2	3	1	2	1	1	3	1	1	1	1	1	4	1
101	B	Female	38	Poland	B73	1	1	1	1	1	1	1	1	4	1	1	1	1	1	1	3	1	1	1	1	1	1	1	1	1	1	1	1	2	1
102	C	Male	35	Poland	C1	1	2	3	3	3	2	3	5	2	3	3	2	2	1	1	1	2	1	1	1	1	1	1	2	1	1	1	1	1	2
103	C	Female	46	Poland	C2	1	3	3	2	3	3	2	5	3	4	2	1	3	2	1	2	1	1	2	1	2	1	1	1	1	1	1	1	1	1
104	C	Male	32	Poland	C3	1	3	3	4	3	3	3	5	3	3	2	2	2	4	2	2	2	2	2	1	1	1	1	1	1	2	2	1	1	1
105	C	Male	44	Poland	C4	1	1	2	1	1	1	1	1	1	1	1	1	1	1	1	1	1	2	1	1	1	1	1	1	1	1	1	1	1	1
106	C	Female	42	Poland	C5	2	2	3	5	1	4	3	4	3	4	4	3	4	4	1	2	3	3	4	1	1	1	2	2	1	1	1	1	1	1
107	C	Male	34	Poland	C6	1	2	1	1	2	2	1	2	1	4	2	2	2	2	2	2	1	2	1	1	1	3	1	1	1	2	1	1	1	1
108	C	Male	60	Poland	C7	3	1	3	1	2	3	5	3	4	3	3	2	3	3	3	3	3	3	4	1	1	2	2	3	1	1	1	1	1	1
109	C	Male	47	Poland	C8	2	3	4	1	1	5	2	2	2	5	3	2	4	1	2	2	2	5	1	1	1	1	1	1	1	1	1	1	1	1
110	C	Male	28	Poland	C9	3	5	3	3	2	3	4	3	3	5	2	4	2	4	5	4	4	3	3	3	1	1	2	1	1	1	1	1	1	1
111	C	Female	39	Poland	C10	3	1	1	3	1	1	3	2	3	2	1	2	2	2	2	2	2	1	1	1	1	1	1	1	1	1	1	1	1	1
112	C	Male	19	Poland	C11	1	3	2	3	1	4	3	2	3	3	4	2	4	2	3	5	3	1	2	3	1	1	1	1	1	1	1	1	1	1
113	C	Male	40	Poland	C12	1	1	1	1	1	1	1	2	1	1	1	1	1	1	1	1	1	1	1	1	1	1	1	1	1	1	1	1	1	1
114	C	Female	29	Poland	C13	2	2	1	1	1	5	4	3	3	1	2	3	2	4	2	2	1	3	1	1	1	1	1	1	1	1	1	1	1	1
115	C	Female	51	Poland	C14	1	1	1	1	1	1	1	1	1	1	2	1	1	1	1	1	1	1	1	1	1	1	1	1	2	1	1	1	1	1
116	C	Female	29	Poland	C15	4	1	4	1	1	4	5	4	1	5	5	5	5	4	1	2	1	1	1	1	1	1	1	1	1	1	1	1	1	1
117	C	Female	51	Poland	C16	2	2	4	2	2	2	3	2	2	4	2	2	2	2	2	2	2	2	2	2	1	1	3	2	1	1	1	1	1	1
118	C	Male	31	Poland	C17	3	4	3	1	2	4	4	3	2	1	5	2	3	3	1	1	2	4	3	4	1	2	1	1	1	4	1	1	1	1
119	C	Female	30	Poland	C18	2	1	3	2	1	2	3	2	2	1	2	1	1	2	1	1	2	2	2	1	1	1	1	1	1	1	1	1	1	1
120	C	Female	38	Poland	C19	2	1	2	2	1	2	2	2	2	3	2	2	2	3	2	1	2	3	2	1	1	1	1	1	1	1	1	1	1	1
121	C	Female	38	Poland	C20	3	4	5	2	2	4	4	4	2	3	4	3	5	2	4	2	3	4	2	2	1	1	2	3	1	1	1	1	1	1
122	C	Male	37	Poland	C21	1	1	1	4	2	1	3	4	2	1	1	2	5	1	1	2	1	2	3	1	1	1	2	1	1	1	1	1	1	1
123	C	Male	35	Poland	C22	1	1	1	1	1	1	1	1	1	1	1	2	3	1	2	1	2	2	1	1	1	1	2	3	1	1	1	1	2	1
124	C	Female	36	Poland	C23	4	3	4	4	1	4	4	4	4	3	5	3	4	5	3	1	3	5	2	1	1	1	3	3	1	1	1	1	1	1
125	C	Male	49	Poland	C24	1	1	3	2	1	4	1	1	3	2	2	1	3	1	4	1	2	1	1	1	1	1	1	1	1	1	1	1	1	1
126	C	Female	67	Poland	C25	1	1	1	1	1	1	1	1	1	1	1	2	1	1	1	2	1	1	1	1	1	1	1	1	1	1	1	1	1	1
127	C	Female	41	Poland	C26	1	1	2	1	1	3	2	1	1	3	3	1	1	3	1	1	1	1	2	1	1	1	1	1	1	1	1	1	1	3
128	C	Male	34	Germany	C27	2	1	3	3	2	5	4	4	2	3	2	1	2	2	3	2	1	2	1	2	1	1	2	1	1	1	1	1	1	1
129	C	Male	45	France	C28	2	1	3	2	2	5	3	4	3	2	2	1	3	2	3	2	2	2	1	1	1	1	2	2	1	1	1	2	1	1
130	C	Female	26	Poland	C29	3	1	4	3	2	3	4	3	1	1	5	4	5	2	1	1	2	2	1	1	1	1	1	1	1	1	1	1	1	1
131	C	NA	27	UE	C30	2	1	1	1	1	1	2	1	1	1	2	2	2	2	1	1	1	2	1	1	1	1	2	1	1	1	1	1	1	1

## Sheet: long_format
ID_case	ID_row	test	Gender	Age	Country	ID	variable	value	Meme	Geogr
1	1	A	Female	51	Sweden	A1	Q1	4	Coronavirus	NonPoland
132	1	A	Female	51	Sweden	A1	Q2	3	Coronavirus	NonPoland
263	1	A	Female	51	Sweden	A1	Q3	2	Coronavirus	NonPoland
394	1	A	Female	51	Sweden	A1	Q4	3	Coronavirus	NonPoland
525	1	A	Female	51	Sweden	A1	Q5	2	Coronavirus	NonPoland
656	1	A	Female	51	Sweden	A1	Q6	2	Coronavirus	NonPoland
787	1	A	Female	51	Sweden	A1	Q7	1	Coronavirus	NonPoland
918	1	A	Female	51	Sweden	A1	Q8	4	Coronavirus	NonPoland
1049	1	A	Female	51	Sweden	A1	Q9	3	Coronavirus	NonPoland
1180	1	A	Female	51	Sweden	A1	Q10	3	Coronavirus	NonPoland
1311	1	A	Female	51	Sweden	A1	Q11	4	Non coronavirus	NonPoland
1442	1	A	Female	51	Sweden	A1	Q12	1	Non coronavirus	NonPoland
1573	1	A	Female	51	Sweden	A1	Q13	2	Non coronavirus	NonPoland
1704	1	A	Female	51	Sweden	A1	Q14	1	Non coronavirus	NonPoland
1835	1	A	Female	51	Sweden	A1	Q15	1	Non coronavirus	NonPoland
1966	1	A	Female	51	Sweden	A1	Q16	2	Non coronavirus	NonPoland
2097	1	A	Female	51	Sweden	A1	Q17	2	Non coronavirus	NonPoland
2228	1	A	Female	51	Sweden	A1	Q18	3	Non coronavirus	NonPoland
2359	1	A	Female	51	Sweden	A1	Q19	3	Non coronavirus	NonPoland
2490	1	A	Female	51	Sweden	A1	Q20	2	Non coronavirus	NonPoland
2621	1	A	Female	51	Sweden	A1	Q21	1	Not meme	NonPoland
2752	1	A	Female	51	Sweden	A1	Q22	1	Not meme	NonPoland
2883	1	A	Female	51	Sweden	A1	Q23	1	Not meme	NonPoland
3014	1	A	Female	51	Sweden	A1	Q24	1	Not meme	NonPoland
3145	1	A	Female	51	Sweden	A1	Q25	1	Not meme	NonPoland
3276	1	A	Female	51	Sweden	A1	Q26	2	Not meme	NonPoland
3407	1	A	Female	51	Sweden	A1	Q27	1	Not meme	NonPoland
3538	1	A	Female	51	Sweden	A1	Q28	1	Not meme	NonPoland
3669	1	A	Female	51	Sweden	A1	Q29	1	Not meme	NonPoland
3800	1	A	Female	51	Sweden	A1	Q30	1	Not meme	NonPoland
10	10	A	Male	29	Poland	A10	Q1	2	Coronavirus	Poland
141	10	A	Male	29	Poland	A10	Q2	1	Coronavirus	Poland
272	10	A	Male	29	Poland	A10	Q3	1	Coronavirus	Poland
403	10	A	Male	29	Poland	A10	Q4	2	Coronavirus	Poland
534	10	A	Male	29	Poland	A10	Q5	2	Coronavirus	Poland
665	10	A	Male	29	Poland	A10	Q6	2	Coronavirus	Poland
796	10	A	Male	29	Poland	A10	Q7	2	Coronavirus	Poland
927	10	A	Male	29	Poland	A10	Q8	2	Coronavirus	Poland
1058	10	A	Male	29	Poland	A10	Q9	2	Coronavirus	Poland
1189	10	A	Male	29	Poland	A10	Q10	2	Coronavirus	Poland
1320	10	A	Male	29	Poland	A10	Q11	3	Non coronavirus	Poland
1451	10	A	Male	29	Poland	A10	Q12	1	Non coronavirus	Poland
1582	10	A	Male	29	Poland	A10	Q13	2	Non coronavirus	Poland
1713	10	A	Male	29	Poland	A10	Q14	1	Non coronavirus	Poland
1844	10	A	Male	29	Poland	A10	Q15	1	Non coronavirus	Poland
1975	10	A	Male	29	Poland	A10	Q16	2	Non coronavirus	Poland
2106	10	A	Male	29	Poland	A10	Q17	1	Non coronavirus	Poland
2237	10	A	Male	29	Poland	A10	Q18	2	Non coronavirus	Poland
2368	10	A	Male	29	Poland	A10	Q19	2	Non coronavirus	Poland
2499	10	A	Male	29	Poland	A10	Q20	2	Non coronavirus	Poland
2630	10	A	Male	29	Poland	A10	Q21	1	Not meme	Poland
2761	10	A	Male	29	Poland	A10	Q22	1	Not meme	Poland
2892	10	A	Male	29	Poland	A10	Q23	3	Not meme	Poland
3023	10	A	Male	29	Poland	A10	Q24	1	Not meme	Poland
3154	10	A	Male	29	Poland	A10	Q25	1	Not meme	Poland
3285	10	A	Male	29	Poland	A10	Q26	1	Not meme	Poland
3416	10	A	Male	29	Poland	A10	Q27	1	Not meme	Poland
3547	10	A	Male	29	Poland	A10	Q28	1	Not meme	Poland
3678	10	A	Male	29	Poland	A10	Q29	1	Not meme	Poland
3809	10	A	Male	29	Poland	A10	Q30	1	Not meme	Poland
11	11	A	Male	31	Poland	A11	Q1	3	Coronavirus	Poland
142	11	A	Male	31	Poland	A11	Q2	3	Coronavirus	Poland
273	11	A	Male	31	Poland	A11	Q3	3	Coronavirus	Poland
404	11	A	Male	31	Poland	A11	Q4	2	Coronavirus	Poland
535	11	A	Male	31	Poland	A11	Q5	3	Coronavirus	Poland
666	11	A	Male	31	Poland	A11	Q6	2	Coronavirus	Poland
797	11	A	Male	31	Poland	A11	Q7	3	Coronavirus	Poland
928	11	A	Male	31	Poland	A11	Q8	3	Coronavirus	Poland
1059	11	A	Male	31	Poland	A11	Q9	2	Coronavirus	Poland
1190	11	A	Male	31	Poland	A11	Q10	3	Coronavirus	Poland
1321	11	A	Male	31	Poland	A11	Q11	4	Non coronavirus	Poland
1452	11	A	Male	31	Poland	A11	Q12	1	Non coronavirus	Poland
1583	11	A	Male	31	Poland	A11	Q13	2	Non coronavirus	Poland
1714	11	A	Male	31	Poland	A11	Q14	2	Non coronavirus	Poland
1845	11	A	Male	31	Poland	A11	Q15	2	Non coronavirus	Poland
1976	11	A	Male	31	Poland	A11	Q16	3	Non coronavirus	Poland
2107	11	A	Male	31	Poland	A11	Q17	1	Non coronavirus	Poland
2238	11	A	Male	31	Poland	A11	Q18	2	Non coronavirus	Poland
2369	11	A	Male	31	Poland	A11	Q19	1	Non coronavirus	Poland
2500	11	A	Male	31	Poland	A11	Q20	1	Non coronavirus	Poland
2631	11	A	Male	31	Poland	A11	Q21	1	Not meme	Poland
2762	11	A	Male	31	Poland	A11	Q22	1	Not meme	Poland
2893	11	A	Male	31	Poland	A11	Q23	1	Not meme	Poland
3024	11	A	Male	31	Poland	A11	Q24	1	Not meme	Poland
3155	11	A	Male	31	Poland	A11	Q25	1	Not meme	Poland
3286	11	A	Male	31	Poland	A11	Q26	2	Not meme	Poland
3417	11	A	Male	31	Poland	A11	Q27	1	Not meme	Poland
3548	11	A	Male	31	Poland	A11	Q28	1	Not meme	Poland
3679	11	A	Male	31	Poland	A11	Q29	1	Not meme	Poland
3810	11	A	Male	31	Poland	A11	Q30	1	Not meme	Poland
12	12	A	Female	25	Poland	A12	Q1	2	Coronavirus	Poland
143	12	A	Female	25	Poland	A12	Q2	2	Coronavirus	Poland
274	12	A	Female	25	Poland	A12	Q3	1	Coronavirus	Poland
405	12	A	Female	25	Poland	A12	Q4	2	Coronavirus	Poland
536	12	A	Female	25	Poland	A12	Q5	1	Coronavirus	Poland
667	12	A	Female	25	Poland	A12	Q6	1	Coronavirus	Poland
798	12	A	Female	25	Poland	A12	Q7	1	Coronavirus	Poland
929	12	A	Female	25	Poland	A12	Q8	1	Coronavirus	Poland
1060	12	A	Female	25	Poland	A12	Q9	1	Coronavirus	Poland
1191	12	A	Female	25	Poland	A12	Q10	1	Coronavirus	Poland
1322	12	A	Female	25	Poland	A12	Q11	2	Non coronavirus	Poland
1453	12	A	Female	25	Poland	A12	Q12	2	Non coronavirus	Poland
1584	12	A	Female	25	Poland	A12	Q13	1	Non coronavirus	Poland
1715	12	A	Female	25	Poland	A12	Q14	1	Non coronavirus	Poland
1846	12	A	Female	25	Poland	A12	Q15	3	Non coronavirus	Poland
1977	12	A	Female	25	Poland	A12	Q16	1	Non coronavirus	Poland
2108	12	A	Female	25	Poland	A12	Q17	1	Non coronavirus	Poland
2239	12	A	Female	25	Poland	A12	Q18	3	Non coronavirus	Poland
2370	12	A	Female	25	Poland	A12	Q19	1	Non coronavirus	Poland
2501	12	A	Female	25	Poland	A12	Q20	1	Non coronavirus	Poland
2632	12	A	Female	25	Poland	A12	Q21	1	Not meme	Poland
2763	12	A	Female	25	Poland	A12	Q22	1	Not meme	Poland
2894	12	A	Female	25	Poland	A12	Q23	1	Not meme	Poland
3025	12	A	Female	25	Poland	A12	Q24	1	Not meme	Poland
3156	12	A	Female	25	Poland	A12	Q25	1	Not meme	Poland
3287	12	A	Female	25	Poland	A12	Q26	1	Not meme	Poland
3418	12	A	Female	25	Poland	A12	Q27	1	Not meme	Poland
3549	12	A	Female	25	Poland	A12	Q28	1	Not meme	Poland
3680	12	A	Female	25	Poland	A12	Q29	1	Not meme	Poland
3811	12	A	Female	25	Poland	A12	Q30	1	Not meme	Poland
13	13	A	Male	37	Poland	A13	Q1	5	Coronavirus	Poland
144	13	A	Male	37	Poland	A13	Q2	3	Coronavirus	Poland
275	13	A	Male	37	Poland	A13	Q3	3	Coronavirus	Poland
406	13	A	Male	37	Poland	A13	Q4	1	Coronavirus	Poland
537	13	A	Male	37	Poland	A13	Q5	1	Coronavirus	Poland
668	13	A	Male	37	Poland	A13	Q6	1	Coronavirus	Poland
799	13	A	Male	37	Poland	A13	Q7	1	Coronavirus	Poland
930	13	A	Male	37	Poland	A13	Q8	1	Coronavirus	Poland
1061	13	A	Male	37	Poland	A13	Q9	3	Coronavirus	Poland
1192	13	A	Male	37	Poland	A13	Q10	1	Coronavirus	Poland
1323	13	A	Male	37	Poland	A13	Q11	1	Non coronavirus	Poland
1454	13	A	Male	37	Poland	A13	Q12	1	Non coronavirus	Poland
1585	13	A	Male	37	Poland	A13	Q13	3	Non coronavirus	Poland
1716	13	A	Male	37	Poland	A13	Q14	1	Non coronavirus	Poland
1847	13	A	Male	37	Poland	A13	Q15	1	Non coronavirus	Poland
1978	13	A	Male	37	Poland	A13	Q16	5	Non coronavirus	Poland
2109	13	A	Male	37	Poland	A13	Q17	4	Non coronavirus	Poland
2240	13	A	Male	37	Poland	A13	Q18	4	Non coronavirus	Poland
2371	13	A	Male	37	Poland	A13	Q19	5	Non coronavirus	Poland
2502	13	A	Male	37	Poland	A13	Q20	1	Non coronavirus	Poland
2633	13	A	Male	37	Poland	A13	Q21	1	Not meme	Poland
2764	13	A	Male	37	Poland	A13	Q22	3	Not meme	Poland
2895	13	A	Male	37	Poland	A13	Q23	1	Not meme	Poland
3026	13	A	Male	37	Poland	A13	Q24	3	Not meme	Poland
3157	13	A	Male	37	Poland	A13	Q25	1	Not meme	Poland
3288	13	A	Male	37	Poland	A13	Q26	1	Not meme	Poland
3419	13	A	Male	37	Poland	A13	Q27	1	Not meme	Poland
3550	13	A	Male	37	Poland	A13	Q28	1	Not meme	Poland
3681	13	A	Male	37	Poland	A13	Q29	1	Not meme	Poland
3812	13	A	Male	37	Poland	A13	Q30	1	Not meme	Poland
14	14	A	Female	25	Poland	A14	Q1	3	Coronavirus	Poland
145	14	A	Female	25	Poland	A14	Q2	1	Coronavirus	Poland
276	14	A	Female	25	Poland	A14	Q3	3	Coronavirus	Poland
407	14	A	Female	25	Poland	A14	Q4	3	Coronavirus	Poland
538	14	A	Female	25	Poland	A14	Q5	3	Coronavirus	Poland
669	14	A	Female	25	Poland	A14	Q6	2	Coronavirus	Poland
800	14	A	Female	25	Poland	A14	Q7	3	Coronavirus	Poland
931	14	A	Female	25	Poland	A14	Q8	3	Coronavirus	Poland
1062	14	A	Female	25	Poland	A14	Q9	4	Coronavirus	Poland
1193	14	A	Female	25	Poland	A14	Q10	3	Coronavirus	Poland
1324	14	A	Female	25	Poland	A14	Q11	2	Non coronavirus	Poland
1455	14	A	Female	25	Poland	A14	Q12	2	Non coronavirus	Poland
1586	14	A	Female	25	Poland	A14	Q13	3	Non coronavirus	Poland
1717	14	A	Female	25	Poland	A14	Q14	1	Non coronavirus	Poland
1848	14	A	Female	25	Poland	A14	Q15	2	Non coronavirus	Poland
1979	14	A	Female	25	Poland	A14	Q16	1	Non coronavirus	Poland
2110	14	A	Female	25	Poland	A14	Q17	2	Non coronavirus	Poland
2241	14	A	Female	25	Poland	A14	Q18	3	Non coronavirus	Poland
2372	14	A	Female	25	Poland	A14	Q19	1	Non coronavirus	Poland
2503	14	A	Female	25	Poland	A14	Q20	1	Non coronavirus	Poland
2634	14	A	Female	25	Poland	A14	Q21	1	Not meme	Poland
2765	14	A	Female	25	Poland	A14	Q22	2	Not meme	Poland
2896	14	A	Female	25	Poland	A14	Q23	2	Not meme	Poland
3027	14	A	Female	25	Poland	A14	Q24	1	Not meme	Poland
3158	14	A	Female	25	Poland	A14	Q25	1	Not meme	Poland
3289	14	A	Female	25	Poland	A14	Q26	1	Not meme	Poland
3420	14	A	Female	25	Poland	A14	Q27	1	Not meme	Poland
3551	14	A	Female	25	Poland	A14	Q28	1	Not meme	Poland
3682	14	A	Female	25	Poland	A14	Q29	1	Not meme	Poland
3813	14	A	Female	25	Poland	A14	Q30	1	Not meme	Poland
15	15	A	Male	41	Poland	A15	Q1	2	Coronavirus	Poland
146	15	A	Male	41	Poland	A15	Q2	2	Coronavirus	Poland
277	15	A	Male	41	Poland	A15	Q3	2	Coronavirus	Poland
408	15	A	Male	41	Poland	A15	Q4	3	Coronavirus	Poland
539	15	A	Male	41	Poland	A15	Q5	2	Coronavirus	Poland
670	15	A	Male	41	Poland	A15	Q6	2	Coronavirus	Poland
801	15	A	Male	41	Poland	A15	Q7	3	Coronavirus	Poland
932	15	A	Male	41	Poland	A15	Q8	2	Coronavirus	Poland
1063	15	A	Male	41	Poland	A15	Q9	1	Coronavirus	Poland
1194	15	A	Male	41	Poland	A15	Q10	3	Coronavirus	Poland
1325	15	A	Male	41	Poland	A15	Q11	2	Non coronavirus	Poland
1456	15	A	Male	41	Poland	A15	Q12	1	Non coronavirus	Poland
1587	15	A	Male	41	Poland	A15	Q13	1	Non coronavirus	Poland
1718	15	A	Male	41	Poland	A15	Q14	2	Non coronavirus	Poland
1849	15	A	Male	41	Poland	A15	Q15	2	Non coronavirus	Poland
1980	15	A	Male	41	Poland	A15	Q16	1	Non coronavirus	Poland
2111	15	A	Male	41	Poland	A15	Q17	3	Non coronavirus	Poland
2242	15	A	Male	41	Poland	A15	Q18	3	Non coronavirus	Poland
2373	15	A	Male	41	Poland	A15	Q19	3	Non coronavirus	Poland
2504	15	A	Male	41	Poland	A15	Q20	2	Non coronavirus	Poland
2635	15	A	Male	41	Poland	A15	Q21	1	Not meme	Poland
2766	15	A	Male	41	Poland	A15	Q22	1	Not meme	Poland
2897	15	A	Male	41	Poland	A15	Q23	1	Not meme	Poland
3028	15	A	Male	41	Poland	A15	Q24	1	Not meme	Poland
3159	15	A	Male	41	Poland	A15	Q25	1	Not meme	Poland
3290	15	A	Male	41	Poland	A15	Q26	1	Not meme	Poland
3421	15	A	Male	41	Poland	A15	Q27	1	Not meme	Poland
3552	15	A	Male	41	Poland	A15	Q28	1	Not meme	Poland
3683	15	A	Male	41	Poland	A15	Q29	1	Not meme	Poland
3814	15	A	Male	41	Poland	A15	Q30	1	Not meme	Poland
16	16	A	Male	25	Poland	A16	Q1	2	Coronavirus	Poland
147	16	A	Male	25	Poland	A16	Q2	2	Coronavirus	Poland
278	16	A	Male	25	Poland	A16	Q3	2	Coronavirus	Poland
409	16	A	Male	25	Poland	A16	Q4	4	Coronavirus	Poland
540	16	A	Male	25	Poland	A16	Q5	2	Coronavirus	Poland
671	16	A	Male	25	Poland	A16	Q6	2	Coronavirus	Poland
802	16	A	Male	25	Poland	A16	Q7	3	Coronavirus	Poland
933	16	A	Male	25	Poland	A16	Q8	4	Coronavirus	Poland
1064	16	A	Male	25	Poland	A16	Q9	2	Coronavirus	Poland
1195	16	A	Male	25	Poland	A16	Q10	3	Coronavirus	Poland
1326	16	A	Male	25	Poland	A16	Q11	4	Non coronavirus	Poland
1457	16	A	Male	25	Poland	A16	Q12	3	Non coronavirus	Poland
1588	16	A	Male	25	Poland	A16	Q13	1	Non coronavirus	Poland
1719	16	A	Male	25	Poland	A16	Q14	2	Non coronavirus	Poland
1850	16	A	Male	25	Poland	A16	Q15	4	Non coronavirus	Poland
1981	16	A	Male	25	Poland	A16	Q16	1	Non coronavirus	Poland
2112	16	A	Male	25	Poland	A16	Q17	1	Non coronavirus	Poland
2243	16	A	Male	25	Poland	A16	Q18	2	Non coronavirus	Poland
2374	16	A	Male	25	Poland	A16	Q19	1	Non coronavirus	Poland
2505	16	A	Male	25	Poland	A16	Q20	1	Non coronavirus	Poland
2636	16	A	Male	25	Poland	A16	Q21	1	Not meme	Poland
2767	16	A	Male	25	Poland	A16	Q22	1	Not meme	Poland
2898	16	A	Male	25	Poland	A16	Q23	1	Not meme	Poland
3029	16	A	Male	25	Poland	A16	Q24	1	Not meme	Poland
3160	16	A	Male	25	Poland	A16	Q25	1	Not meme	Poland
3291	16	A	Male	25	Poland	A16	Q26	1	Not meme	Poland
3422	16	A	Male	25	Poland	A16	Q27	1	Not meme	Poland
3553	16	A	Male	25	Poland	A16	Q28	1	Not meme	Poland
3684	16	A	Male	25	Poland	A16	Q29	1	Not meme	Poland
3815	16	A	Male	25	Poland	A16	Q30	1	Not meme	Poland
17	17	A	Female	35	poland	A17	Q1	3	Coronavirus	Poland
148	17	A	Female	35	poland	A17	Q2	2	Coronavirus	Poland
279	17	A	Female	35	poland	A17	Q3	1	Coronavirus	Poland
410	17	A	Female	35	poland	A17	Q4	1	Coronavirus	Poland
541	17	A	Female	35	poland	A17	Q5	1	Coronavirus	Poland
672	17	A	Female	35	poland	A17	Q6	1	Coronavirus	Poland
803	17	A	Female	35	poland	A17	Q7	1	Coronavirus	Poland
934	17	A	Female	35	poland	A17	Q8	2	Coronavirus	Poland
1065	17	A	Female	35	poland	A17	Q9	4	Coronavirus	Poland
1196	17	A	Female	35	poland	A17	Q10	1	Coronavirus	Poland
1327	17	A	Female	35	poland	A17	Q11	1	Non coronavirus	Poland
1458	17	A	Female	35	poland	A17	Q12	1	Non coronavirus	Poland
1589	17	A	Female	35	poland	A17	Q13	1	Non coronavirus	Poland
1720	17	A	Female	35	poland	A17	Q14	1	Non coronavirus	Poland
1851	17	A	Female	35	poland	A17	Q15	2	Non coronavirus	Poland
1982	17	A	Female	35	poland	A17	Q16	1	Non coronavirus	Poland
2113	17	A	Female	35	poland	A17	Q17	1	Non coronavirus	Poland
2244	17	A	Female	35	poland	A17	Q18	1	Non coronavirus	Poland
2375	17	A	Female	35	poland	A17	Q19	1	Non coronavirus	Poland
2506	17	A	Female	35	poland	A17	Q20	1	Non coronavirus	Poland
2637	17	A	Female	35	poland	A17	Q21	1	Not meme	Poland
2768	17	A	Female	35	poland	A17	Q22	1	Not meme	Poland
2899	17	A	Female	35	poland	A17	Q23	1	Not meme	Poland
3030	17	A	Female	35	poland	A17	Q24	1	Not meme	Poland
3161	17	A	Female	35	poland	A17	Q25	1	Not meme	Poland
3292	17	A	Female	35	poland	A17	Q26	1	Not meme	Poland
3423	17	A	Female	35	poland	A17	Q27	1	Not meme	Poland
3554	17	A	Female	35	poland	A17	Q28	1	Not meme	Poland
3685	17	A	Female	35	poland	A17	Q29	1	Not meme	Poland
3816	17	A	Female	35	poland	A17	Q30	1	Not meme	Poland
18	18	A	Male	22	Poland	A18	Q1	1	Coronavirus	Poland
149	18	A	Male	22	Poland	A18	Q2	3	Coronavirus	Poland
280	18	A	Male	22	Poland	A18	Q3	2	Coronavirus	Poland
411	18	A	Male	22	Poland	A18	Q4	1	Coronavirus	Poland
542	18	A	Male	22	Poland	A18	Q5	2	Coronavirus	Poland
673	18	A	Male	22	Poland	A18	Q6	3	Coronavirus	Poland
804	18	A	Male	22	Poland	A18	Q7	2	Coronavirus	Poland
935	18	A	Male	22	Poland	A18	Q8	3	Coronavirus	Poland
1066	18	A	Male	22	Poland	A18	Q9	1	Coronavirus	Poland
1197	18	A	Male	22	Poland	A18	Q10	3	Coronavirus	Poland
1328	18	A	Male	22	Poland	A18	Q11	4	Non coronavirus	Poland
1459	18	A	Male	22	Poland	A18	Q12	1	Non coronavirus	Poland
1590	18	A	Male	22	Poland	A18	Q13	1	Non coronavirus	Poland
1721	18	A	Male	22	Poland	A18	Q14	3	Non coronavirus	Poland
1852	18	A	Male	22	Poland	A18	Q15	1	Non coronavirus	Poland
1983	18	A	Male	22	Poland	A18	Q16	1	Non coronavirus	Poland
2114	18	A	Male	22	Poland	A18	Q17	3	Non coronavirus	Poland
2245	18	A	Male	22	Poland	A18	Q18	3	Non coronavirus	Poland
2376	18	A	Male	22	Poland	A18	Q19	2	Non coronavirus	Poland
2507	18	A	Male	22	Poland	A18	Q20	2	Non coronavirus	Poland
2638	18	A	Male	22	Poland	A18	Q21	1	Not meme	Poland
2769	18	A	Male	22	Poland	A18	Q22	1	Not meme	Poland
2900	18	A	Male	22	Poland	A18	Q23	1	Not meme	Poland
3031	18	A	Male	22	Poland	A18	Q24	1	Not meme	Poland
3162	18	A	Male	22	Poland	A18	Q25	1	Not meme	Poland
3293	18	A	Male	22	Poland	A18	Q26	1	Not meme	Poland
3424	18	A	Male	22	Poland	A18	Q27	1	Not meme	Poland
3555	18	A	Male	22	Poland	A18	Q28	1	Not meme	Poland
3686	18	A	Male	22	Poland	A18	Q29	1	Not meme	Poland
3817	18	A	Male	22	Poland	A18	Q30	1	Not meme	Poland
19	19	A	Female	26	Poland	A19	Q1	2	Coronavirus	Poland
150	19	A	Female	26	Poland	A19	Q2	2	Coronavirus	Poland
281	19	A	Female	26	Poland	A19	Q3	2	Coronavirus	Poland
412	19	A	Female	26	Poland	A19	Q4	3	Coronavirus	Poland
543	19	A	Female	26	Poland	A19	Q5	2	Coronavirus	Poland
674	19	A	Female	26	Poland	A19	Q6	3	Coronavirus	Poland
805	19	A	Female	26	Poland	A19	Q7	2	Coronavirus	Poland
936	19	A	Female	26	Poland	A19	Q8	2	Coronavirus	Poland
1067	19	A	Female	26	Poland	A19	Q9	2	Coronavirus	Poland
1198	19	A	Female	26	Poland	A19	Q10	2	Coronavirus	Poland
1329	19	A	Female	26	Poland	A19	Q11	2	Non coronavirus	Poland
1460	19	A	Female	26	Poland	A19	Q12	1	Non coronavirus	Poland
1591	19	A	Female	26	Poland	A19	Q13	1	Non coronavirus	Poland
1722	19	A	Female	26	Poland	A19	Q14	2	Non coronavirus	Poland
1853	19	A	Female	26	Poland	A19	Q15	2	Non coronavirus	Poland
1984	19	A	Female	26	Poland	A19	Q16	2	Non coronavirus	Poland
2115	19	A	Female	26	Poland	A19	Q17	2	Non coronavirus	Poland
2246	19	A	Female	26	Poland	A19	Q18	3	Non coronavirus	Poland
2377	19	A	Female	26	Poland	A19	Q19	1	Non coronavirus	Poland
2508	19	A	Female	26	Poland	A19	Q20	2	Non coronavirus	Poland
2639	19	A	Female	26	Poland	A19	Q21	1	Not meme	Poland
2770	19	A	Female	26	Poland	A19	Q22	1	Not meme	Poland
2901	19	A	Female	26	Poland	A19	Q23	1	Not meme	Poland
3032	19	A	Female	26	Poland	A19	Q24	1	Not meme	Poland
3163	19	A	Female	26	Poland	A19	Q25	1	Not meme	Poland
3294	19	A	Female	26	Poland	A19	Q26	1	Not meme	Poland
3425	19	A	Female	26	Poland	A19	Q27	1	Not meme	Poland
3556	19	A	Female	26	Poland	A19	Q28	1	Not meme	Poland
3687	19	A	Female	26	Poland	A19	Q29	1	Not meme	Poland
3818	19	A	Female	26	Poland	A19	Q30	1	Not meme	Poland
2	2	A	Female	24	Poland	A2	Q1	2	Coronavirus	Poland
133	2	A	Female	24	Poland	A2	Q2	5	Coronavirus	Poland
264	2	A	Female	24	Poland	A2	Q3	5	Coronavirus	Poland
395	2	A	Female	24	Poland	A2	Q4	5	Coronavirus	Poland
526	2	A	Female	24	Poland	A2	Q5	3	Coronavirus	Poland
657	2	A	Female	24	Poland	A2	Q6	4	Coronavirus	Poland
788	2	A	Female	24	Poland	A2	Q7	4	Coronavirus	Poland
919	2	A	Female	24	Poland	A2	Q8	4	Coronavirus	Poland
1050	2	A	Female	24	Poland	A2	Q9	5	Coronavirus	Poland
1181	2	A	Female	24	Poland	A2	Q10	4	Coronavirus	Poland
1312	2	A	Female	24	Poland	A2	Q11	5	Non coronavirus	Poland
1443	2	A	Female	24	Poland	A2	Q12	2	Non coronavirus	Poland
1574	2	A	Female	24	Poland	A2	Q13	5	Non coronavirus	Poland
1705	2	A	Female	24	Poland	A2	Q14	3	Non coronavirus	Poland
1836	2	A	Female	24	Poland	A2	Q15	4	Non coronavirus	Poland
1967	2	A	Female	24	Poland	A2	Q16	5	Non coronavirus	Poland
2098	2	A	Female	24	Poland	A2	Q17	3	Non coronavirus	Poland
2229	2	A	Female	24	Poland	A2	Q18	4	Non coronavirus	Poland
2360	2	A	Female	24	Poland	A2	Q19	4	Non coronavirus	Poland
2491	2	A	Female	24	Poland	A2	Q20	4	Non coronavirus	Poland
2622	2	A	Female	24	Poland	A2	Q21	1	Not meme	Poland
2753	2	A	Female	24	Poland	A2	Q22	1	Not meme	Poland
2884	2	A	Female	24	Poland	A2	Q23	4	Not meme	Poland
3015	2	A	Female	24	Poland	A2	Q24	4	Not meme	Poland
3146	2	A	Female	24	Poland	A2	Q25	1	Not meme	Poland
3277	2	A	Female	24	Poland	A2	Q26	1	Not meme	Poland
3408	2	A	Female	24	Poland	A2	Q27	1	Not meme	Poland
3539	2	A	Female	24	Poland	A2	Q28	1	Not meme	Poland
3670	2	A	Female	24	Poland	A2	Q29	1	Not meme	Poland
3801	2	A	Female	24	Poland	A2	Q30	1	Not meme	Poland
20	20	A	Female	27	Poland	A20	Q1	5	Coronavirus	Poland
151	20	A	Female	27	Poland	A20	Q2	4	Coronavirus	Poland
282	20	A	Female	27	Poland	A20	Q3	4	Coronavirus	Poland
413	20	A	Female	27	Poland	A20	Q4	5	Coronavirus	Poland
544	20	A	Female	27	Poland	A20	Q5	4	Coronavirus	Poland
675	20	A	Female	27	Poland	A20	Q6	4	Coronavirus	Poland
806	20	A	Female	27	Poland	A20	Q7	1	Coronavirus	Poland
937	20	A	Female	27	Poland	A20	Q8	5	Coronavirus	Poland
1068	20	A	Female	27	Poland	A20	Q9	5	Coronavirus	Poland
1199	20	A	Female	27	Poland	A20	Q10	3	Coronavirus	Poland
1330	20	A	Female	27	Poland	A20	Q11	4	Non coronavirus	Poland
1461	20	A	Female	27	Poland	A20	Q12	3	Non coronavirus	Poland
1592	20	A	Female	27	Poland	A20	Q13	3	Non coronavirus	Poland
1723	20	A	Female	27	Poland	A20	Q14	3	Non coronavirus	Poland
1854	20	A	Female	27	Poland	A20	Q15	3	Non coronavirus	Poland
1985	20	A	Female	27	Poland	A20	Q16	3	Non coronavirus	Poland
2116	20	A	Female	27	Poland	A20	Q17	3	Non coronavirus	Poland
2247	20	A	Female	27	Poland	A20	Q18	3	Non coronavirus	Poland
2378	20	A	Female	27	Poland	A20	Q19	2	Non coronavirus	Poland
2509	20	A	Female	27	Poland	A20	Q20	3	Non coronavirus	Poland
2640	20	A	Female	27	Poland	A20	Q21	1	Not meme	Poland
2771	20	A	Female	27	Poland	A20	Q22	1	Not meme	Poland
2902	20	A	Female	27	Poland	A20	Q23	1	Not meme	Poland
3033	20	A	Female	27	Poland	A20	Q24	1	Not meme	Poland
3164	20	A	Female	27	Poland	A20	Q25	1	Not meme	Poland
3295	20	A	Female	27	Poland	A20	Q26	1	Not meme	Poland
3426	20	A	Female	27	Poland	A20	Q27	1	Not meme	Poland
3557	20	A	Female	27	Poland	A20	Q28	1	Not meme	Poland
3688	20	A	Female	27	Poland	A20	Q29	1	Not meme	Poland
3819	20	A	Female	27	Poland	A20	Q30	1	Not meme	Poland
21	21	A	Male	54	poland	A21	Q1	1	Coronavirus	Poland
152	21	A	Male	54	poland	A21	Q2	1	Coronavirus	Poland
283	21	A	Male	54	poland	A21	Q3	1	Coronavirus	Poland
414	21	A	Male	54	poland	A21	Q4	1	Coronavirus	Poland
545	21	A	Male	54	poland	A21	Q5	1	Coronavirus	Poland
676	21	A	Male	54	poland	A21	Q6	1	Coronavirus	Poland
807	21	A	Male	54	poland	A21	Q7	2	Coronavirus	Poland
938	21	A	Male	54	poland	A21	Q8	1	Coronavirus	Poland
1069	21	A	Male	54	poland	A21	Q9	2	Coronavirus	Poland
1200	21	A	Male	54	poland	A21	Q10	1	Coronavirus	Poland
1331	21	A	Male	54	poland	A21	Q11	3	Non coronavirus	Poland
1462	21	A	Male	54	poland	A21	Q12	2	Non coronavirus	Poland
1593	21	A	Male	54	poland	A21	Q13	1	Non coronavirus	Poland
1724	21	A	Male	54	poland	A21	Q14	1	Non coronavirus	Poland
1855	21	A	Male	54	poland	A21	Q15	1	Non coronavirus	Poland
1986	21	A	Male	54	poland	A21	Q16	1	Non coronavirus	Poland
2117	21	A	Male	54	poland	A21	Q17	1	Non coronavirus	Poland
2248	21	A	Male	54	poland	A21	Q18	1	Non coronavirus	Poland
2379	21	A	Male	54	poland	A21	Q19	2	Non coronavirus	Poland
2510	21	A	Male	54	poland	A21	Q20	1	Non coronavirus	Poland
2641	21	A	Male	54	poland	A21	Q21	1	Not meme	Poland
2772	21	A	Male	54	poland	A21	Q22	1	Not meme	Poland
2903	21	A	Male	54	poland	A21	Q23	1	Not meme	Poland
3034	21	A	Male	54	poland	A21	Q24	1	Not meme	Poland
3165	21	A	Male	54	poland	A21	Q25	1	Not meme	Poland
3296	21	A	Male	54	poland	A21	Q26	1	Not meme	Poland
3427	21	A	Male	54	poland	A21	Q27	1	Not meme	Poland
3558	21	A	Male	54	poland	A21	Q28	1	Not meme	Poland
3689	21	A	Male	54	poland	A21	Q29	1	Not meme	Poland
3820	21	A	Male	54	poland	A21	Q30	1	Not meme	Poland
22	22	A	Female	47	Poland	A22	Q1	3	Coronavirus	Poland
153	22	A	Female	47	Poland	A22	Q2	1	Coronavirus	Poland
284	22	A	Female	47	Poland	A22	Q3	3	Coronavirus	Poland
415	22	A	Female	47	Poland	A22	Q4	4	Coronavirus	Poland
546	22	A	Female	47	Poland	A22	Q5	3	Coronavirus	Poland
677	22	A	Female	47	Poland	A22	Q6	3	Coronavirus	Poland
808	22	A	Female	47	Poland	A22	Q7	1	Coronavirus	Poland
939	22	A	Female	47	Poland	A22	Q8	3	Coronavirus	Poland
1070	22	A	Female	47	Poland	A22	Q9	2	Coronavirus	Poland
1201	22	A	Female	47	Poland	A22	Q10	1	Coronavirus	Poland
1332	22	A	Female	47	Poland	A22	Q11	2	Non coronavirus	Poland
1463	22	A	Female	47	Poland	A22	Q12	3	Non coronavirus	Poland
1594	22	A	Female	47	Poland	A22	Q13	2	Non coronavirus	Poland
1725	22	A	Female	47	Poland	A22	Q14	4	Non coronavirus	Poland
1856	22	A	Female	47	Poland	A22	Q15	3	Non coronavirus	Poland
1987	22	A	Female	47	Poland	A22	Q16	5	Non coronavirus	Poland
2118	22	A	Female	47	Poland	A22	Q17	4	Non coronavirus	Poland
2249	22	A	Female	47	Poland	A22	Q18	2	Non coronavirus	Poland
2380	22	A	Female	47	Poland	A22	Q19	2	Non coronavirus	Poland
2511	22	A	Female	47	Poland	A22	Q20	4	Non coronavirus	Poland
2642	22	A	Female	47	Poland	A22	Q21	3	Not meme	Poland
2773	22	A	Female	47	Poland	A22	Q22	1	Not meme	Poland
2904	22	A	Female	47	Poland	A22	Q23	3	Not meme	Poland
3035	22	A	Female	47	Poland	A22	Q24	1	Not meme	Poland
3166	22	A	Female	47	Poland	A22	Q25	1	Not meme	Poland
3297	22	A	Female	47	Poland	A22	Q26	1	Not meme	Poland
3428	22	A	Female	47	Poland	A22	Q27	1	Not meme	Poland
3559	22	A	Female	47	Poland	A22	Q28	1	Not meme	Poland
3690	22	A	Female	47	Poland	A22	Q29	3	Not meme	Poland
3821	22	A	Female	47	Poland	A22	Q30	1	Not meme	Poland
23	23	A	Female	29	Poland	A23	Q1	5	Coronavirus	Poland
154	23	A	Female	29	Poland	A23	Q2	3	Coronavirus	Poland
285	23	A	Female	29	Poland	A23	Q3	4	Coronavirus	Poland
416	23	A	Female	29	Poland	A23	Q4	5	Coronavirus	Poland
547	23	A	Female	29	Poland	A23	Q5	3	Coronavirus	Poland
678	23	A	Female	29	Poland	A23	Q6	2	Coronavirus	Poland
809	23	A	Female	29	Poland	A23	Q7	4	Coronavirus	Poland
940	23	A	Female	29	Poland	A23	Q8	3	Coronavirus	Poland
1071	23	A	Female	29	Poland	A23	Q9	2	Coronavirus	Poland
1202	23	A	Female	29	Poland	A23	Q10	5	Coronavirus	Poland
1333	23	A	Female	29	Poland	A23	Q11	4	Non coronavirus	Poland
1464	23	A	Female	29	Poland	A23	Q12	2	Non coronavirus	Poland
1595	23	A	Female	29	Poland	A23	Q13	4	Non coronavirus	Poland
1726	23	A	Female	29	Poland	A23	Q14	1	Non coronavirus	Poland
1857	23	A	Female	29	Poland	A23	Q15	2	Non coronavirus	Poland
1988	23	A	Female	29	Poland	A23	Q16	1	Non coronavirus	Poland
2119	23	A	Female	29	Poland	A23	Q17	3	Non coronavirus	Poland
2250	23	A	Female	29	Poland	A23	Q18	4	Non coronavirus	Poland
2381	23	A	Female	29	Poland	A23	Q19	2	Non coronavirus	Poland
2512	23	A	Female	29	Poland	A23	Q20	2	Non coronavirus	Poland
2643	23	A	Female	29	Poland	A23	Q21	1	Not meme	Poland
2774	23	A	Female	29	Poland	A23	Q22	1	Not meme	Poland
2905	23	A	Female	29	Poland	A23	Q23	5	Not meme	Poland
3036	23	A	Female	29	Poland	A23	Q24	4	Not meme	Poland
3167	23	A	Female	29	Poland	A23	Q25	1	Not meme	Poland
3298	23	A	Female	29	Poland	A23	Q26	1	Not meme	Poland
3429	23	A	Female	29	Poland	A23	Q27	1	Not meme	Poland
3560	23	A	Female	29	Poland	A23	Q28	1	Not meme	Poland
3691	23	A	Female	29	Poland	A23	Q29	1	Not meme	Poland
3822	23	A	Female	29	Poland	A23	Q30	1	Not meme	Poland
24	24	A	Male	30	Poland	A24	Q1	5	Coronavirus	Poland
155	24	A	Male	30	Poland	A24	Q2	1	Coronavirus	Poland
286	24	A	Male	30	Poland	A24	Q3	3	Coronavirus	Poland
417	24	A	Male	30	Poland	A24	Q4	2	Coronavirus	Poland
548	24	A	Male	30	Poland	A24	Q5	1	Coronavirus	Poland
679	24	A	Male	30	Poland	A24	Q6	2	Coronavirus	Poland
810	24	A	Male	30	Poland	A24	Q7	2	Coronavirus	Poland
941	24	A	Male	30	Poland	A24	Q8	2	Coronavirus	Poland
1072	24	A	Male	30	Poland	A24	Q9	3	Coronavirus	Poland
1203	24	A	Male	30	Poland	A24	Q10	1	Coronavirus	Poland
1334	24	A	Male	30	Poland	A24	Q11	2	Non coronavirus	Poland
1465	24	A	Male	30	Poland	A24	Q12	1	Non coronavirus	Poland
1596	24	A	Male	30	Poland	A24	Q13	1	Non coronavirus	Poland
1727	24	A	Male	30	Poland	A24	Q14	1	Non coronavirus	Poland
1858	24	A	Male	30	Poland	A24	Q15	1	Non coronavirus	Poland
1989	24	A	Male	30	Poland	A24	Q16	2	Non coronavirus	Poland
2120	24	A	Male	30	Poland	A24	Q17	2	Non coronavirus	Poland
2251	24	A	Male	30	Poland	A24	Q18	2	Non coronavirus	Poland
2382	24	A	Male	30	Poland	A24	Q19	2	Non coronavirus	Poland
2513	24	A	Male	30	Poland	A24	Q20	1	Non coronavirus	Poland
2644	24	A	Male	30	Poland	A24	Q21	1	Not meme	Poland
2775	24	A	Male	30	Poland	A24	Q22	1	Not meme	Poland
2906	24	A	Male	30	Poland	A24	Q23	1	Not meme	Poland
3037	24	A	Male	30	Poland	A24	Q24	1	Not meme	Poland
3168	24	A	Male	30	Poland	A24	Q25	1	Not meme	Poland
3299	24	A	Male	30	Poland	A24	Q26	2	Not meme	Poland
3430	24	A	Male	30	Poland	A24	Q27	1	Not meme	Poland
3561	24	A	Male	30	Poland	A24	Q28	1	Not meme	Poland
3692	24	A	Male	30	Poland	A24	Q29	1	Not meme	Poland
3823	24	A	Male	30	Poland	A24	Q30	1	Not meme	Poland
25	25	A	Male	33	Poland	A25	Q1	3	Coronavirus	Poland
156	25	A	Male	33	Poland	A25	Q2	3	Coronavirus	Poland
287	25	A	Male	33	Poland	A25	Q3	4	Coronavirus	Poland
418	25	A	Male	33	Poland	A25	Q4	1	Coronavirus	Poland
549	25	A	Male	33	Poland	A25	Q5	1	Coronavirus	Poland
680	25	A	Male	33	Poland	A25	Q6	4	Coronavirus	Poland
811	25	A	Male	33	Poland	A25	Q7	1	Coronavirus	Poland
942	25	A	Male	33	Poland	A25	Q8	3	Coronavirus	Poland
1073	25	A	Male	33	Poland	A25	Q9	3	Coronavirus	Poland
1204	25	A	Male	33	Poland	A25	Q10	5	Coronavirus	Poland
1335	25	A	Male	33	Poland	A25	Q11	2	Non coronavirus	Poland
1466	25	A	Male	33	Poland	A25	Q12	1	Non coronavirus	Poland
1597	25	A	Male	33	Poland	A25	Q13	1	Non coronavirus	Poland
1728	25	A	Male	33	Poland	A25	Q14	1	Non coronavirus	Poland
1859	25	A	Male	33	Poland	A25	Q15	1	Non coronavirus	Poland
1990	25	A	Male	33	Poland	A25	Q16	3	Non coronavirus	Poland
2121	25	A	Male	33	Poland	A25	Q17	1	Non coronavirus	Poland
2252	25	A	Male	33	Poland	A25	Q18	4	Non coronavirus	Poland
2383	25	A	Male	33	Poland	A25	Q19	1	Non coronavirus	Poland
2514	25	A	Male	33	Poland	A25	Q20	1	Non coronavirus	Poland
2645	25	A	Male	33	Poland	A25	Q21	1	Not meme	Poland
2776	25	A	Male	33	Poland	A25	Q22	1	Not meme	Poland
2907	25	A	Male	33	Poland	A25	Q23	2	Not meme	Poland
3038	25	A	Male	33	Poland	A25	Q24	1	Not meme	Poland
3169	25	A	Male	33	Poland	A25	Q25	1	Not meme	Poland
3300	25	A	Male	33	Poland	A25	Q26	1	Not meme	Poland
3431	25	A	Male	33	Poland	A25	Q27	1	Not meme	Poland
3562	25	A	Male	33	Poland	A25	Q28	1	Not meme	Poland
3693	25	A	Male	33	Poland	A25	Q29	1	Not meme	Poland
3824	25	A	Male	33	Poland	A25	Q30	1	Not meme	Poland
26	26	A	Female	34	Poland	A26	Q1	4	Coronavirus	Poland
157	26	A	Female	34	Poland	A26	Q2	2	Coronavirus	Poland
288	26	A	Female	34	Poland	A26	Q3	3	Coronavirus	Poland
419	26	A	Female	34	Poland	A26	Q4	2	Coronavirus	Poland
550	26	A	Female	34	Poland	A26	Q5	2	Coronavirus	Poland
681	26	A	Female	34	Poland	A26	Q6	2	Coronavirus	Poland
812	26	A	Female	34	Poland	A26	Q7	3	Coronavirus	Poland
943	26	A	Female	34	Poland	A26	Q8	4	Coronavirus	Poland
1074	26	A	Female	34	Poland	A26	Q9	2	Coronavirus	Poland
1205	26	A	Female	34	Poland	A26	Q10	2	Coronavirus	Poland
1336	26	A	Female	34	Poland	A26	Q11	4	Non coronavirus	Poland
1467	26	A	Female	34	Poland	A26	Q12	2	Non coronavirus	Poland
1598	26	A	Female	34	Poland	A26	Q13	1	Non coronavirus	Poland
1729	26	A	Female	34	Poland	A26	Q14	1	Non coronavirus	Poland
1860	26	A	Female	34	Poland	A26	Q15	3	Non coronavirus	Poland
1991	26	A	Female	34	Poland	A26	Q16	2	Non coronavirus	Poland
2122	26	A	Female	34	Poland	A26	Q17	2	Non coronavirus	Poland
2253	26	A	Female	34	Poland	A26	Q18	4	Non coronavirus	Poland
2384	26	A	Female	34	Poland	A26	Q19	2	Non coronavirus	Poland
2515	26	A	Female	34	Poland	A26	Q20	2	Non coronavirus	Poland
2646	26	A	Female	34	Poland	A26	Q21	1	Not meme	Poland
2777	26	A	Female	34	Poland	A26	Q22	1	Not meme	Poland
2908	26	A	Female	34	Poland	A26	Q23	1	Not meme	Poland
3039	26	A	Female	34	Poland	A26	Q24	2	Not meme	Poland
3170	26	A	Female	34	Poland	A26	Q25	1	Not meme	Poland
3301	26	A	Female	34	Poland	A26	Q26	1	Not meme	Poland
3432	26	A	Female	34	Poland	A26	Q27	1	Not meme	Poland
3563	26	A	Female	34	Poland	A26	Q28	1	Not meme	Poland
3694	26	A	Female	34	Poland	A26	Q29	1	Not meme	Poland
3825	26	A	Female	34	Poland	A26	Q30	1	Not meme	Poland
27	27	A	Male	31	Poland	A27	Q1	3	Coronavirus	Poland
158	27	A	Male	31	Poland	A27	Q2	3	Coronavirus	Poland
289	27	A	Male	31	Poland	A27	Q3	4	Coronavirus	Poland
420	27	A	Male	31	Poland	A27	Q4	3	Coronavirus	Poland
551	27	A	Male	31	Poland	A27	Q5	2	Coronavirus	Poland
682	27	A	Male	31	Poland	A27	Q6	1	Coronavirus	Poland
813	27	A	Male	31	Poland	A27	Q7	2	Coronavirus	Poland
944	27	A	Male	31	Poland	A27	Q8	2	Coronavirus	Poland
1075	27	A	Male	31	Poland	A27	Q9	4	Coronavirus	Poland
1206	27	A	Male	31	Poland	A27	Q10	2	Coronavirus	Poland
1337	27	A	Male	31	Poland	A27	Q11	3	Non coronavirus	Poland
1468	27	A	Male	31	Poland	A27	Q12	1	Non coronavirus	Poland
1599	27	A	Male	31	Poland	A27	Q13	1	Non coronavirus	Poland
1730	27	A	Male	31	Poland	A27	Q14	1	Non coronavirus	Poland
1861	27	A	Male	31	Poland	A27	Q15	2	Non coronavirus	Poland
1992	27	A	Male	31	Poland	A27	Q16	1	Non coronavirus	Poland
2123	27	A	Male	31	Poland	A27	Q17	1	Non coronavirus	Poland
2254	27	A	Male	31	Poland	A27	Q18	4	Non coronavirus	Poland
2385	27	A	Male	31	Poland	A27	Q19	1	Non coronavirus	Poland
2516	27	A	Male	31	Poland	A27	Q20	1	Non coronavirus	Poland
2647	27	A	Male	31	Poland	A27	Q21	1	Not meme	Poland
2778	27	A	Male	31	Poland	A27	Q22	1	Not meme	Poland
2909	27	A	Male	31	Poland	A27	Q23	1	Not meme	Poland
3040	27	A	Male	31	Poland	A27	Q24	1	Not meme	Poland
3171	27	A	Male	31	Poland	A27	Q25	1	Not meme	Poland
3302	27	A	Male	31	Poland	A27	Q26	1	Not meme	Poland
3433	27	A	Male	31	Poland	A27	Q27	1	Not meme	Poland
3564	27	A	Male	31	Poland	A27	Q28	1	Not meme	Poland
3695	27	A	Male	31	Poland	A27	Q29	1	Not meme	Poland
3826	27	A	Male	31	Poland	A27	Q30	1	Not meme	Poland
28	28	A	Female	29	Poland	A28	Q1	3	Coronavirus	Poland
159	28	A	Female	29	Poland	A28	Q2	2	Coronavirus	Poland
290	28	A	Female	29	Poland	A28	Q3	1	Coronavirus	Poland
421	28	A	Female	29	Poland	A28	Q4	1	Coronavirus	Poland
552	28	A	Female	29	Poland	A28	Q5	3	Coronavirus	Poland
683	28	A	Female	29	Poland	A28	Q6	2	Coronavirus	Poland
814	28	A	Female	29	Poland	A28	Q7	2	Coronavirus	Poland
945	28	A	Female	29	Poland	A28	Q8	3	Coronavirus	Poland
1076	28	A	Female	29	Poland	A28	Q9	3	Coronavirus	Poland
1207	28	A	Female	29	Poland	A28	Q10	3	Coronavirus	Poland
1338	28	A	Female	29	Poland	A28	Q11	5	Non coronavirus	Poland
1469	28	A	Female	29	Poland	A28	Q12	1	Non coronavirus	Poland
1600	28	A	Female	29	Poland	A28	Q13	5	Non coronavirus	Poland
1731	28	A	Female	29	Poland	A28	Q14	4	Non coronavirus	Poland
1862	28	A	Female	29	Poland	A28	Q15	4	Non coronavirus	Poland
1993	28	A	Female	29	Poland	A28	Q16	1	Non coronavirus	Poland
2124	28	A	Female	29	Poland	A28	Q17	2	Non coronavirus	Poland
2255	28	A	Female	29	Poland	A28	Q18	5	Non coronavirus	Poland
2386	28	A	Female	29	Poland	A28	Q19	1	Non coronavirus	Poland
2517	28	A	Female	29	Poland	A28	Q20	2	Non coronavirus	Poland
2648	28	A	Female	29	Poland	A28	Q21	1	Not meme	Poland
2779	28	A	Female	29	Poland	A28	Q22	2	Not meme	Poland
2910	28	A	Female	29	Poland	A28	Q23	1	Not meme	Poland
3041	28	A	Female	29	Poland	A28	Q24	1	Not meme	Poland
3172	28	A	Female	29	Poland	A28	Q25	1	Not meme	Poland
3303	28	A	Female	29	Poland	A28	Q26	1	Not meme	Poland
3434	28	A	Female	29	Poland	A28	Q27	1	Not meme	Poland
3565	28	A	Female	29	Poland	A28	Q28	1	Not meme	Poland
3696	28	A	Female	29	Poland	A28	Q29	1	Not meme	Poland
3827	28	A	Female	29	Poland	A28	Q30	1	Not meme	Poland
3	3	A	Male	30	Poland	A3	Q1	1	Coronavirus	Poland
134	3	A	Male	30	Poland	A3	Q2	1	Coronavirus	Poland
265	3	A	Male	30	Poland	A3	Q3	2	Coronavirus	Poland
396	3	A	Male	30	Poland	A3	Q4	1	Coronavirus	Poland
527	3	A	Male	30	Poland	A3	Q5	1	Coronavirus	Poland
658	3	A	Male	30	Poland	A3	Q6	2	Coronavirus	Poland
789	3	A	Male	30	Poland	A3	Q7	1	Coronavirus	Poland
920	3	A	Male	30	Poland	A3	Q8	2	Coronavirus	Poland
1051	3	A	Male	30	Poland	A3	Q9	1	Coronavirus	Poland
1182	3	A	Male	30	Poland	A3	Q10	1	Coronavirus	Poland
1313	3	A	Male	30	Poland	A3	Q11	1	Non coronavirus	Poland
1444	3	A	Male	30	Poland	A3	Q12	1	Non coronavirus	Poland
1575	3	A	Male	30	Poland	A3	Q13	1	Non coronavirus	Poland
1706	3	A	Male	30	Poland	A3	Q14	1	Non coronavirus	Poland
1837	3	A	Male	30	Poland	A3	Q15	1	Non coronavirus	Poland
1968	3	A	Male	30	Poland	A3	Q16	1	Non coronavirus	Poland
2099	3	A	Male	30	Poland	A3	Q17	1	Non coronavirus	Poland
2230	3	A	Male	30	Poland	A3	Q18	1	Non coronavirus	Poland
2361	3	A	Male	30	Poland	A3	Q19	2	Non coronavirus	Poland
2492	3	A	Male	30	Poland	A3	Q20	1	Non coronavirus	Poland
2623	3	A	Male	30	Poland	A3	Q21	1	Not meme	Poland
2754	3	A	Male	30	Poland	A3	Q22	1	Not meme	Poland
2885	3	A	Male	30	Poland	A3	Q23	1	Not meme	Poland
3016	3	A	Male	30	Poland	A3	Q24	2	Not meme	Poland
3147	3	A	Male	30	Poland	A3	Q25	1	Not meme	Poland
3278	3	A	Male	30	Poland	A3	Q26	4	Not meme	Poland
3409	3	A	Male	30	Poland	A3	Q27	4	Not meme	Poland
3540	3	A	Male	30	Poland	A3	Q28	1	Not meme	Poland
3671	3	A	Male	30	Poland	A3	Q29	1	Not meme	Poland
3802	3	A	Male	30	Poland	A3	Q30	1	Not meme	Poland
4	4	A	Male	32	Poland	A4	Q1	4	Coronavirus	Poland
135	4	A	Male	32	Poland	A4	Q2	3	Coronavirus	Poland
266	4	A	Male	32	Poland	A4	Q3	4	Coronavirus	Poland
397	4	A	Male	32	Poland	A4	Q4	4	Coronavirus	Poland
528	4	A	Male	32	Poland	A4	Q5	3	Coronavirus	Poland
659	4	A	Male	32	Poland	A4	Q6	3	Coronavirus	Poland
790	4	A	Male	32	Poland	A4	Q7	3	Coronavirus	Poland
921	4	A	Male	32	Poland	A4	Q8	3	Coronavirus	Poland
1052	4	A	Male	32	Poland	A4	Q9	2	Coronavirus	Poland
1183	4	A	Male	32	Poland	A4	Q10	4	Coronavirus	Poland
1314	4	A	Male	32	Poland	A4	Q11	4	Non coronavirus	Poland
1445	4	A	Male	32	Poland	A4	Q12	1	Non coronavirus	Poland
1576	4	A	Male	32	Poland	A4	Q13	2	Non coronavirus	Poland
1707	4	A	Male	32	Poland	A4	Q14	2	Non coronavirus	Poland
1838	4	A	Male	32	Poland	A4	Q15	3	Non coronavirus	Poland
1969	4	A	Male	32	Poland	A4	Q16	3	Non coronavirus	Poland
2100	4	A	Male	32	Poland	A4	Q17	4	Non coronavirus	Poland
2231	4	A	Male	32	Poland	A4	Q18	3	Non coronavirus	Poland
2362	4	A	Male	32	Poland	A4	Q19	2	Non coronavirus	Poland
2493	4	A	Male	32	Poland	A4	Q20	3	Non coronavirus	Poland
2624	4	A	Male	32	Poland	A4	Q21	1	Not meme	Poland
2755	4	A	Male	32	Poland	A4	Q22	1	Not meme	Poland
2886	4	A	Male	32	Poland	A4	Q23	1	Not meme	Poland
3017	4	A	Male	32	Poland	A4	Q24	1	Not meme	Poland
3148	4	A	Male	32	Poland	A4	Q25	1	Not meme	Poland
3279	4	A	Male	32	Poland	A4	Q26	2	Not meme	Poland
3410	4	A	Male	32	Poland	A4	Q27	1	Not meme	Poland
3541	4	A	Male	32	Poland	A4	Q28	1	Not meme	Poland
3672	4	A	Male	32	Poland	A4	Q29	1	Not meme	Poland
3803	4	A	Male	32	Poland	A4	Q30	1	Not meme	Poland
5	5	A	Female	21	Poland	A5	Q1	2	Coronavirus	Poland
136	5	A	Female	21	Poland	A5	Q2	4	Coronavirus	Poland
267	5	A	Female	21	Poland	A5	Q3	4	Coronavirus	Poland
398	5	A	Female	21	Poland	A5	Q4	5	Coronavirus	Poland
529	5	A	Female	21	Poland	A5	Q5	3	Coronavirus	Poland
660	5	A	Female	21	Poland	A5	Q6	4	Coronavirus	Poland
791	5	A	Female	21	Poland	A5	Q7	1	Coronavirus	Poland
922	5	A	Female	21	Poland	A5	Q8	5	Coronavirus	Poland
1053	5	A	Female	21	Poland	A5	Q9	3	Coronavirus	Poland
1184	5	A	Female	21	Poland	A5	Q10	5	Coronavirus	Poland
1315	5	A	Female	21	Poland	A5	Q11	4	Non coronavirus	Poland
1446	5	A	Female	21	Poland	A5	Q12	1	Non coronavirus	Poland
1577	5	A	Female	21	Poland	A5	Q13	1	Non coronavirus	Poland
1708	5	A	Female	21	Poland	A5	Q14	4	Non coronavirus	Poland
1839	5	A	Female	21	Poland	A5	Q15	3	Non coronavirus	Poland
1970	5	A	Female	21	Poland	A5	Q16	1	Non coronavirus	Poland
2101	5	A	Female	21	Poland	A5	Q17	4	Non coronavirus	Poland
2232	5	A	Female	21	Poland	A5	Q18	3	Non coronavirus	Poland
2363	5	A	Female	21	Poland	A5	Q19	1	Non coronavirus	Poland
2494	5	A	Female	21	Poland	A5	Q20	1	Non coronavirus	Poland
2625	5	A	Female	21	Poland	A5	Q21	1	Not meme	Poland
2756	5	A	Female	21	Poland	A5	Q22	1	Not meme	Poland
2887	5	A	Female	21	Poland	A5	Q23	1	Not meme	Poland
3018	5	A	Female	21	Poland	A5	Q24	1	Not meme	Poland
3149	5	A	Female	21	Poland	A5	Q25	1	Not meme	Poland
3280	5	A	Female	21	Poland	A5	Q26	1	Not meme	Poland
3411	5	A	Female	21	Poland	A5	Q27	1	Not meme	Poland
3542	5	A	Female	21	Poland	A5	Q28	1	Not meme	Poland
3673	5	A	Female	21	Poland	A5	Q29	1	Not meme	Poland
3804	5	A	Female	21	Poland	A5	Q30	1	Not meme	Poland
6	6	A	Male	42	Poland	A6	Q1	3	Coronavirus	Poland
137	6	A	Male	42	Poland	A6	Q2	2	Coronavirus	Poland
268	6	A	Male	42	Poland	A6	Q3	3	Coronavirus	Poland
399	6	A	Male	42	Poland	A6	Q4	3	Coronavirus	Poland
530	6	A	Male	42	Poland	A6	Q5	2	Coronavirus	Poland
661	6	A	Male	42	Poland	A6	Q6	3	Coronavirus	Poland
792	6	A	Male	42	Poland	A6	Q7	3	Coronavirus	Poland
923	6	A	Male	42	Poland	A6	Q8	4	Coronavirus	Poland
1054	6	A	Male	42	Poland	A6	Q9	4	Coronavirus	Poland
1185	6	A	Male	42	Poland	A6	Q10	4	Coronavirus	Poland
1316	6	A	Male	42	Poland	A6	Q11	4	Non coronavirus	Poland
1447	6	A	Male	42	Poland	A6	Q12	1	Non coronavirus	Poland
1578	6	A	Male	42	Poland	A6	Q13	2	Non coronavirus	Poland
1709	6	A	Male	42	Poland	A6	Q14	1	Non coronavirus	Poland
1840	6	A	Male	42	Poland	A6	Q15	3	Non coronavirus	Poland
1971	6	A	Male	42	Poland	A6	Q16	2	Non coronavirus	Poland
2102	6	A	Male	42	Poland	A6	Q17	3	Non coronavirus	Poland
2233	6	A	Male	42	Poland	A6	Q18	3	Non coronavirus	Poland
2364	6	A	Male	42	Poland	A6	Q19	4	Non coronavirus	Poland
2495	6	A	Male	42	Poland	A6	Q20	2	Non coronavirus	Poland
2626	6	A	Male	42	Poland	A6	Q21	1	Not meme	Poland
2757	6	A	Male	42	Poland	A6	Q22	1	Not meme	Poland
2888	6	A	Male	42	Poland	A6	Q23	1	Not meme	Poland
3019	6	A	Male	42	Poland	A6	Q24	1	Not meme	Poland
3150	6	A	Male	42	Poland	A6	Q25	1	Not meme	Poland
3281	6	A	Male	42	Poland	A6	Q26	1	Not meme	Poland
3412	6	A	Male	42	Poland	A6	Q27	1	Not meme	Poland
3543	6	A	Male	42	Poland	A6	Q28	1	Not meme	Poland
3674	6	A	Male	42	Poland	A6	Q29	1	Not meme	Poland
3805	6	A	Male	42	Poland	A6	Q30	1	Not meme	Poland
7	7	A	Male	43	Poland	A7	Q1	3	Coronavirus	Poland
138	7	A	Male	43	Poland	A7	Q2	2	Coronavirus	Poland
269	7	A	Male	43	Poland	A7	Q3	2	Coronavirus	Poland
400	7	A	Male	43	Poland	A7	Q4	1	Coronavirus	Poland
531	7	A	Male	43	Poland	A7	Q5	1	Coronavirus	Poland
662	7	A	Male	43	Poland	A7	Q6	2	Coronavirus	Poland
793	7	A	Male	43	Poland	A7	Q7	4	Coronavirus	Poland
924	7	A	Male	43	Poland	A7	Q8	2	Coronavirus	Poland
1055	7	A	Male	43	Poland	A7	Q9	2	Coronavirus	Poland
1186	7	A	Male	43	Poland	A7	Q10	1	Coronavirus	Poland
1317	7	A	Male	43	Poland	A7	Q11	3	Non coronavirus	Poland
1448	7	A	Male	43	Poland	A7	Q12	1	Non coronavirus	Poland
1579	7	A	Male	43	Poland	A7	Q13	1	Non coronavirus	Poland
1710	7	A	Male	43	Poland	A7	Q14	1	Non coronavirus	Poland
1841	7	A	Male	43	Poland	A7	Q15	1	Non coronavirus	Poland
1972	7	A	Male	43	Poland	A7	Q16	1	Non coronavirus	Poland
2103	7	A	Male	43	Poland	A7	Q17	1	Non coronavirus	Poland
2234	7	A	Male	43	Poland	A7	Q18	3	Non coronavirus	Poland
2365	7	A	Male	43	Poland	A7	Q19	1	Non coronavirus	Poland
2496	7	A	Male	43	Poland	A7	Q20	2	Non coronavirus	Poland
2627	7	A	Male	43	Poland	A7	Q21	1	Not meme	Poland
2758	7	A	Male	43	Poland	A7	Q22	1	Not meme	Poland
2889	7	A	Male	43	Poland	A7	Q23	1	Not meme	Poland
3020	7	A	Male	43	Poland	A7	Q24	1	Not meme	Poland
3151	7	A	Male	43	Poland	A7	Q25	1	Not meme	Poland
3282	7	A	Male	43	Poland	A7	Q26	1	Not meme	Poland
3413	7	A	Male	43	Poland	A7	Q27	1	Not meme	Poland
3544	7	A	Male	43	Poland	A7	Q28	1	Not meme	Poland
3675	7	A	Male	43	Poland	A7	Q29	1	Not meme	Poland
3806	7	A	Male	43	Poland	A7	Q30	1	Not meme	Poland
8	8	A	Female	31	Poland	A8	Q1	4	Coronavirus	Poland
139	8	A	Female	31	Poland	A8	Q2	2	Coronavirus	Poland
270	8	A	Female	31	Poland	A8	Q3	3	Coronavirus	Poland
401	8	A	Female	31	Poland	A8	Q4	4	Coronavirus	Poland
532	8	A	Female	31	Poland	A8	Q5	2	Coronavirus	Poland
663	8	A	Female	31	Poland	A8	Q6	4	Coronavirus	Poland
794	8	A	Female	31	Poland	A8	Q7	2	Coronavirus	Poland
925	8	A	Female	31	Poland	A8	Q8	3	Coronavirus	Poland
1056	8	A	Female	31	Poland	A8	Q9	3	Coronavirus	Poland
1187	8	A	Female	31	Poland	A8	Q10	1	Coronavirus	Poland
1318	8	A	Female	31	Poland	A8	Q11	3	Non coronavirus	Poland
1449	8	A	Female	31	Poland	A8	Q12	3	Non coronavirus	Poland
1580	8	A	Female	31	Poland	A8	Q13	3	Non coronavirus	Poland
1711	8	A	Female	31	Poland	A8	Q14	2	Non coronavirus	Poland
1842	8	A	Female	31	Poland	A8	Q15	2	Non coronavirus	Poland
1973	8	A	Female	31	Poland	A8	Q16	2	Non coronavirus	Poland
2104	8	A	Female	31	Poland	A8	Q17	2	Non coronavirus	Poland
2235	8	A	Female	31	Poland	A8	Q18	3	Non coronavirus	Poland
2366	8	A	Female	31	Poland	A8	Q19	2	Non coronavirus	Poland
2497	8	A	Female	31	Poland	A8	Q20	2	Non coronavirus	Poland
2628	8	A	Female	31	Poland	A8	Q21	1	Not meme	Poland
2759	8	A	Female	31	Poland	A8	Q22	1	Not meme	Poland
2890	8	A	Female	31	Poland	A8	Q23	1	Not meme	Poland
3021	8	A	Female	31	Poland	A8	Q24	1	Not meme	Poland
3152	8	A	Female	31	Poland	A8	Q25	1	Not meme	Poland
3283	8	A	Female	31	Poland	A8	Q26	1	Not meme	Poland
3414	8	A	Female	31	Poland	A8	Q27	1	Not meme	Poland
3545	8	A	Female	31	Poland	A8	Q28	1	Not meme	Poland
3676	8	A	Female	31	Poland	A8	Q29	1	Not meme	Poland
3807	8	A	Female	31	Poland	A8	Q30	1	Not meme	Poland
9	9	A	Female	31	Poland	A9	Q1	3	Coronavirus	Poland
140	9	A	Female	31	Poland	A9	Q2	1	Coronavirus	Poland
271	9	A	Female	31	Poland	A9	Q3	3	Coronavirus	Poland
402	9	A	Female	31	Poland	A9	Q4	5	Coronavirus	Poland
533	9	A	Female	31	Poland	A9	Q5	1	Coronavirus	Poland
664	9	A	Female	31	Poland	A9	Q6	1	Coronavirus	Poland
795	9	A	Female	31	Poland	A9	Q7	1	Coronavirus	Poland
926	9	A	Female	31	Poland	A9	Q8	3	Coronavirus	Poland
1057	9	A	Female	31	Poland	A9	Q9	1	Coronavirus	Poland
1188	9	A	Female	31	Poland	A9	Q10	1	Coronavirus	Poland
1319	9	A	Female	31	Poland	A9	Q11	5	Non coronavirus	Poland
1450	9	A	Female	31	Poland	A9	Q12	1	Non coronavirus	Poland
1581	9	A	Female	31	Poland	A9	Q13	1	Non coronavirus	Poland
1712	9	A	Female	31	Poland	A9	Q14	1	Non coronavirus	Poland
1843	9	A	Female	31	Poland	A9	Q15	1	Non coronavirus	Poland
1974	9	A	Female	31	Poland	A9	Q16	1	Non coronavirus	Poland
2105	9	A	Female	31	Poland	A9	Q17	1	Non coronavirus	Poland
2236	9	A	Female	31	Poland	A9	Q18	1	Non coronavirus	Poland
2367	9	A	Female	31	Poland	A9	Q19	5	Non coronavirus	Poland
2498	9	A	Female	31	Poland	A9	Q20	1	Non coronavirus	Poland
2629	9	A	Female	31	Poland	A9	Q21	1	Not meme	Poland
2760	9	A	Female	31	Poland	A9	Q22	1	Not meme	Poland
2891	9	A	Female	31	Poland	A9	Q23	1	Not meme	Poland
3022	9	A	Female	31	Poland	A9	Q24	2	Not meme	Poland
3153	9	A	Female	31	Poland	A9	Q25	1	Not meme	Poland
3284	9	A	Female	31	Poland	A9	Q26	2	Not meme	Poland
3415	9	A	Female	31	Poland	A9	Q27	1	Not meme	Poland
3546	9	A	Female	31	Poland	A9	Q28	1	Not meme	Poland
3677	9	A	Female	31	Poland	A9	Q29	1	Not meme	Poland
3808	9	A	Female	31	Poland	A9	Q30	1	Not meme	Poland
29	29	B	Female	31	Poland	B1	Q1	2	Coronavirus	Poland
160	29	B	Female	31	Poland	B1	Q2	2	Coronavirus	Poland
291	29	B	Female	31	Poland	B1	Q3	2	Coronavirus	Poland
422	29	B	Female	31	Poland	B1	Q4	2	Coronavirus	Poland
553	29	B	Female	31	Poland	B1	Q5	2	Coronavirus	Poland
684	29	B	Female	31	Poland	B1	Q6	2	Coronavirus	Poland
815	29	B	Female	31	Poland	B1	Q7	2	Coronavirus	Poland
946	29	B	Female	31	Poland	B1	Q8	2	Coronavirus	Poland
1077	29	B	Female	31	Poland	B1	Q9	3	Coronavirus	Poland
1208	29	B	Female	31	Poland	B1	Q10	2	Coronavirus	Poland
1339	29	B	Female	31	Poland	B1	Q11	2	Non coronavirus	Poland
1470	29	B	Female	31	Poland	B1	Q12	1	Non coronavirus	Poland
1601	29	B	Female	31	Poland	B1	Q13	2	Non coronavirus	Poland
1732	29	B	Female	31	Poland	B1	Q14	2	Non coronavirus	Poland
1863	29	B	Female	31	Poland	B1	Q15	1	Non coronavirus	Poland
1994	29	B	Female	31	Poland	B1	Q16	2	Non coronavirus	Poland
2125	29	B	Female	31	Poland	B1	Q17	2	Non coronavirus	Poland
2256	29	B	Female	31	Poland	B1	Q18	1	Non coronavirus	Poland
2387	29	B	Female	31	Poland	B1	Q19	2	Non coronavirus	Poland
2518	29	B	Female	31	Poland	B1	Q20	3	Non coronavirus	Poland
2649	29	B	Female	31	Poland	B1	Q21	1	Not meme	Poland
2780	29	B	Female	31	Poland	B1	Q22	1	Not meme	Poland
2911	29	B	Female	31	Poland	B1	Q23	1	Not meme	Poland
3042	29	B	Female	31	Poland	B1	Q24	1	Not meme	Poland
3173	29	B	Female	31	Poland	B1	Q25	1	Not meme	Poland
3304	29	B	Female	31	Poland	B1	Q26	1	Not meme	Poland
3435	29	B	Female	31	Poland	B1	Q27	1	Not meme	Poland
3566	29	B	Female	31	Poland	B1	Q28	1	Not meme	Poland
3697	29	B	Female	31	Poland	B1	Q29	1	Not meme	Poland
3828	29	B	Female	31	Poland	B1	Q30	1	Not meme	Poland
38	38	B	Female	37	Poland	B10	Q1	5	Coronavirus	Poland
169	38	B	Female	37	Poland	B10	Q2	4	Coronavirus	Poland
300	38	B	Female	37	Poland	B10	Q3	2	Coronavirus	Poland
431	38	B	Female	37	Poland	B10	Q4	3	Coronavirus	Poland
562	38	B	Female	37	Poland	B10	Q5	4	Coronavirus	Poland
693	38	B	Female	37	Poland	B10	Q6	5	Coronavirus	Poland
824	38	B	Female	37	Poland	B10	Q7	4	Coronavirus	Poland
955	38	B	Female	37	Poland	B10	Q8	4	Coronavirus	Poland
1086	38	B	Female	37	Poland	B10	Q9	3	Coronavirus	Poland
1217	38	B	Female	37	Poland	B10	Q10	5	Coronavirus	Poland
1348	38	B	Female	37	Poland	B10	Q11	1	Non coronavirus	Poland
1479	38	B	Female	37	Poland	B10	Q12	4	Non coronavirus	Poland
1610	38	B	Female	37	Poland	B10	Q13	2	Non coronavirus	Poland
1741	38	B	Female	37	Poland	B10	Q14	4	Non coronavirus	Poland
1872	38	B	Female	37	Poland	B10	Q15	3	Non coronavirus	Poland
2003	38	B	Female	37	Poland	B10	Q16	5	Non coronavirus	Poland
2134	38	B	Female	37	Poland	B10	Q17	4	Non coronavirus	Poland
2265	38	B	Female	37	Poland	B10	Q18	3	Non coronavirus	Poland
2396	38	B	Female	37	Poland	B10	Q19	3	Non coronavirus	Poland
2527	38	B	Female	37	Poland	B10	Q20	4	Non coronavirus	Poland
2658	38	B	Female	37	Poland	B10	Q21	2	Not meme	Poland
2789	38	B	Female	37	Poland	B10	Q22	1	Not meme	Poland
2920	38	B	Female	37	Poland	B10	Q23	1	Not meme	Poland
3051	38	B	Female	37	Poland	B10	Q24	1	Not meme	Poland
3182	38	B	Female	37	Poland	B10	Q25	1	Not meme	Poland
3313	38	B	Female	37	Poland	B10	Q26	1	Not meme	Poland
3444	38	B	Female	37	Poland	B10	Q27	1	Not meme	Poland
3575	38	B	Female	37	Poland	B10	Q28	2	Not meme	Poland
3706	38	B	Female	37	Poland	B10	Q29	3	Not meme	Poland
3837	38	B	Female	37	Poland	B10	Q30	1	Not meme	Poland
39	39	B	Female	32	Poland	B11	Q1	3	Coronavirus	Poland
170	39	B	Female	32	Poland	B11	Q2	2	Coronavirus	Poland
301	39	B	Female	32	Poland	B11	Q3	2	Coronavirus	Poland
432	39	B	Female	32	Poland	B11	Q4	4	Coronavirus	Poland
563	39	B	Female	32	Poland	B11	Q5	3	Coronavirus	Poland
694	39	B	Female	32	Poland	B11	Q6	4	Coronavirus	Poland
825	39	B	Female	32	Poland	B11	Q7	2	Coronavirus	Poland
956	39	B	Female	32	Poland	B11	Q8	4	Coronavirus	Poland
1087	39	B	Female	32	Poland	B11	Q9	5	Coronavirus	Poland
1218	39	B	Female	32	Poland	B11	Q10	3	Coronavirus	Poland
1349	39	B	Female	32	Poland	B11	Q11	1	Non coronavirus	Poland
1480	39	B	Female	32	Poland	B11	Q12	1	Non coronavirus	Poland
1611	39	B	Female	32	Poland	B11	Q13	1	Non coronavirus	Poland
1742	39	B	Female	32	Poland	B11	Q14	1	Non coronavirus	Poland
1873	39	B	Female	32	Poland	B11	Q15	1	Non coronavirus	Poland
2004	39	B	Female	32	Poland	B11	Q16	4	Non coronavirus	Poland
2135	39	B	Female	32	Poland	B11	Q17	1	Non coronavirus	Poland
2266	39	B	Female	32	Poland	B11	Q18	2	Non coronavirus	Poland
2397	39	B	Female	32	Poland	B11	Q19	1	Non coronavirus	Poland
2528	39	B	Female	32	Poland	B11	Q20	3	Non coronavirus	Poland
2659	39	B	Female	32	Poland	B11	Q21	1	Not meme	Poland
2790	39	B	Female	32	Poland	B11	Q22	1	Not meme	Poland
2921	39	B	Female	32	Poland	B11	Q23	1	Not meme	Poland
3052	39	B	Female	32	Poland	B11	Q24	1	Not meme	Poland
3183	39	B	Female	32	Poland	B11	Q25	1	Not meme	Poland
3314	39	B	Female	32	Poland	B11	Q26	1	Not meme	Poland
3445	39	B	Female	32	Poland	B11	Q27	1	Not meme	Poland
3576	39	B	Female	32	Poland	B11	Q28	1	Not meme	Poland
3707	39	B	Female	32	Poland	B11	Q29	1	Not meme	Poland
3838	39	B	Female	32	Poland	B11	Q30	1	Not meme	Poland
40	40	B	Female	36	Poland	B12	Q1	3	Coronavirus	Poland
171	40	B	Female	36	Poland	B12	Q2	1	Coronavirus	Poland
302	40	B	Female	36	Poland	B12	Q3	2	Coronavirus	Poland
433	40	B	Female	36	Poland	B12	Q4	2	Coronavirus	Poland
564	40	B	Female	36	Poland	B12	Q5	1	Coronavirus	Poland
695	40	B	Female	36	Poland	B12	Q6	3	Coronavirus	Poland
826	40	B	Female	36	Poland	B12	Q7	2	Coronavirus	Poland
957	40	B	Female	36	Poland	B12	Q8	1	Coronavirus	Poland
1088	40	B	Female	36	Poland	B12	Q9	2	Coronavirus	Poland
1219	40	B	Female	36	Poland	B12	Q10	3	Coronavirus	Poland
1350	40	B	Female	36	Poland	B12	Q11	1	Non coronavirus	Poland
1481	40	B	Female	36	Poland	B12	Q12	2	Non coronavirus	Poland
1612	40	B	Female	36	Poland	B12	Q13	1	Non coronavirus	Poland
1743	40	B	Female	36	Poland	B12	Q14	1	Non coronavirus	Poland
1874	40	B	Female	36	Poland	B12	Q15	1	Non coronavirus	Poland
2005	40	B	Female	36	Poland	B12	Q16	3	Non coronavirus	Poland
2136	40	B	Female	36	Poland	B12	Q17	2	Non coronavirus	Poland
2267	40	B	Female	36	Poland	B12	Q18	1	Non coronavirus	Poland
2398	40	B	Female	36	Poland	B12	Q19	1	Non coronavirus	Poland
2529	40	B	Female	36	Poland	B12	Q20	2	Non coronavirus	Poland
2660	40	B	Female	36	Poland	B12	Q21	1	Not meme	Poland
2791	40	B	Female	36	Poland	B12	Q22	1	Not meme	Poland
2922	40	B	Female	36	Poland	B12	Q23	1	Not meme	Poland
3053	40	B	Female	36	Poland	B12	Q24	1	Not meme	Poland
3184	40	B	Female	36	Poland	B12	Q25	1	Not meme	Poland
3315	40	B	Female	36	Poland	B12	Q26	1	Not meme	Poland
3446	40	B	Female	36	Poland	B12	Q27	1	Not meme	Poland
3577	40	B	Female	36	Poland	B12	Q28	1	Not meme	Poland
3708	40	B	Female	36	Poland	B12	Q29	1	Not meme	Poland
3839	40	B	Female	36	Poland	B12	Q30	1	Not meme	Poland
41	41	B	Male	29	Poland	B13	Q1	1	Coronavirus	Poland
172	41	B	Male	29	Poland	B13	Q2	1	Coronavirus	Poland
303	41	B	Male	29	Poland	B13	Q3	1	Coronavirus	Poland
434	41	B	Male	29	Poland	B13	Q4	2	Coronavirus	Poland
565	41	B	Male	29	Poland	B13	Q5	1	Coronavirus	Poland
696	41	B	Male	29	Poland	B13	Q6	2	Coronavirus	Poland
827	41	B	Male	29	Poland	B13	Q7	1	Coronavirus	Poland
958	41	B	Male	29	Poland	B13	Q8	2	Coronavirus	Poland
1089	41	B	Male	29	Poland	B13	Q9	1	Coronavirus	Poland
1220	41	B	Male	29	Poland	B13	Q10	2	Coronavirus	Poland
1351	41	B	Male	29	Poland	B13	Q11	1	Non coronavirus	Poland
1482	41	B	Male	29	Poland	B13	Q12	1	Non coronavirus	Poland
1613	41	B	Male	29	Poland	B13	Q13	1	Non coronavirus	Poland
1744	41	B	Male	29	Poland	B13	Q14	1	Non coronavirus	Poland
1875	41	B	Male	29	Poland	B13	Q15	1	Non coronavirus	Poland
2006	41	B	Male	29	Poland	B13	Q16	2	Non coronavirus	Poland
2137	41	B	Male	29	Poland	B13	Q17	1	Non coronavirus	Poland
2268	41	B	Male	29	Poland	B13	Q18	1	Non coronavirus	Poland
2399	41	B	Male	29	Poland	B13	Q19	1	Non coronavirus	Poland
2530	41	B	Male	29	Poland	B13	Q20	2	Non coronavirus	Poland
2661	41	B	Male	29	Poland	B13	Q21	1	Not meme	Poland
2792	41	B	Male	29	Poland	B13	Q22	1	Not meme	Poland
2923	41	B	Male	29	Poland	B13	Q23	2	Not meme	Poland
3054	41	B	Male	29	Poland	B13	Q24	1	Not meme	Poland
3185	41	B	Male	29	Poland	B13	Q25	1	Not meme	Poland
3316	41	B	Male	29	Poland	B13	Q26	1	Not meme	Poland
3447	41	B	Male	29	Poland	B13	Q27	1	Not meme	Poland
3578	41	B	Male	29	Poland	B13	Q28	1	Not meme	Poland
3709	41	B	Male	29	Poland	B13	Q29	1	Not meme	Poland
3840	41	B	Male	29	Poland	B13	Q30	1	Not meme	Poland
42	42	B	Male	24	Poland	B14	Q1	4	Coronavirus	Poland
173	42	B	Male	24	Poland	B14	Q2	3	Coronavirus	Poland
304	42	B	Male	24	Poland	B14	Q3	4	Coronavirus	Poland
435	42	B	Male	24	Poland	B14	Q4	4	Coronavirus	Poland
566	42	B	Male	24	Poland	B14	Q5	4	Coronavirus	Poland
697	42	B	Male	24	Poland	B14	Q6	4	Coronavirus	Poland
828	42	B	Male	24	Poland	B14	Q7	4	Coronavirus	Poland
959	42	B	Male	24	Poland	B14	Q8	4	Coronavirus	Poland
1090	42	B	Male	24	Poland	B14	Q9	5	Coronavirus	Poland
1221	42	B	Male	24	Poland	B14	Q10	3	Coronavirus	Poland
1352	42	B	Male	24	Poland	B14	Q11	3	Non coronavirus	Poland
1483	42	B	Male	24	Poland	B14	Q12	3	Non coronavirus	Poland
1614	42	B	Male	24	Poland	B14	Q13	4	Non coronavirus	Poland
1745	42	B	Male	24	Poland	B14	Q14	3	Non coronavirus	Poland
1876	42	B	Male	24	Poland	B14	Q15	2	Non coronavirus	Poland
2007	42	B	Male	24	Poland	B14	Q16	3	Non coronavirus	Poland
2138	42	B	Male	24	Poland	B14	Q17	4	Non coronavirus	Poland
2269	42	B	Male	24	Poland	B14	Q18	2	Non coronavirus	Poland
2400	42	B	Male	24	Poland	B14	Q19	2	Non coronavirus	Poland
2531	42	B	Male	24	Poland	B14	Q20	3	Non coronavirus	Poland
2662	42	B	Male	24	Poland	B14	Q21	3	Not meme	Poland
2793	42	B	Male	24	Poland	B14	Q22	1	Not meme	Poland
2924	42	B	Male	24	Poland	B14	Q23	2	Not meme	Poland
3055	42	B	Male	24	Poland	B14	Q24	4	Not meme	Poland
3186	42	B	Male	24	Poland	B14	Q25	2	Not meme	Poland
3317	42	B	Male	24	Poland	B14	Q26	3	Not meme	Poland
3448	42	B	Male	24	Poland	B14	Q27	1	Not meme	Poland
3579	42	B	Male	24	Poland	B14	Q28	1	Not meme	Poland
3710	42	B	Male	24	Poland	B14	Q29	1	Not meme	Poland
3841	42	B	Male	24	Poland	B14	Q30	1	Not meme	Poland
43	43	B	Male	40	Poland	B15	Q1	5	Coronavirus	Poland
174	43	B	Male	40	Poland	B15	Q2	1	Coronavirus	Poland
305	43	B	Male	40	Poland	B15	Q3	3	Coronavirus	Poland
436	43	B	Male	40	Poland	B15	Q4	3	Coronavirus	Poland
567	43	B	Male	40	Poland	B15	Q5	4	Coronavirus	Poland
698	43	B	Male	40	Poland	B15	Q6	2	Coronavirus	Poland
829	43	B	Male	40	Poland	B15	Q7	2	Coronavirus	Poland
960	43	B	Male	40	Poland	B15	Q8	4	Coronavirus	Poland
1091	43	B	Male	40	Poland	B15	Q9	1	Coronavirus	Poland
1222	43	B	Male	40	Poland	B15	Q10	4	Coronavirus	Poland
1353	43	B	Male	40	Poland	B15	Q11	1	Non coronavirus	Poland
1484	43	B	Male	40	Poland	B15	Q12	2	Non coronavirus	Poland
1615	43	B	Male	40	Poland	B15	Q13	1	Non coronavirus	Poland
1746	43	B	Male	40	Poland	B15	Q14	1	Non coronavirus	Poland
1877	43	B	Male	40	Poland	B15	Q15	1	Non coronavirus	Poland
2008	43	B	Male	40	Poland	B15	Q16	4	Non coronavirus	Poland
2139	43	B	Male	40	Poland	B15	Q17	1	Non coronavirus	Poland
2270	43	B	Male	40	Poland	B15	Q18	4	Non coronavirus	Poland
2401	43	B	Male	40	Poland	B15	Q19	1	Non coronavirus	Poland
2532	43	B	Male	40	Poland	B15	Q20	4	Non coronavirus	Poland
2663	43	B	Male	40	Poland	B15	Q21	1	Not meme	Poland
2794	43	B	Male	40	Poland	B15	Q22	1	Not meme	Poland
2925	43	B	Male	40	Poland	B15	Q23	1	Not meme	Poland
3056	43	B	Male	40	Poland	B15	Q24	1	Not meme	Poland
3187	43	B	Male	40	Poland	B15	Q25	1	Not meme	Poland
3318	43	B	Male	40	Poland	B15	Q26	1	Not meme	Poland
3449	43	B	Male	40	Poland	B15	Q27	1	Not meme	Poland
3580	43	B	Male	40	Poland	B15	Q28	1	Not meme	Poland
3711	43	B	Male	40	Poland	B15	Q29	1	Not meme	Poland
3842	43	B	Male	40	Poland	B15	Q30	1	Not meme	Poland
44	44	B	Female	43	Poland	B16	Q1	2	Coronavirus	Poland
175	44	B	Female	43	Poland	B16	Q2	1	Coronavirus	Poland
306	44	B	Female	43	Poland	B16	Q3	3	Coronavirus	Poland
437	44	B	Female	43	Poland	B16	Q4	1	Coronavirus	Poland
568	44	B	Female	43	Poland	B16	Q5	2	Coronavirus	Poland
699	44	B	Female	43	Poland	B16	Q6	2	Coronavirus	Poland
830	44	B	Female	43	Poland	B16	Q7	1	Coronavirus	Poland
961	44	B	Female	43	Poland	B16	Q8	1	Coronavirus	Poland
1092	44	B	Female	43	Poland	B16	Q9	3	Coronavirus	Poland
1223	44	B	Female	43	Poland	B16	Q10	1	Coronavirus	Poland
1354	44	B	Female	43	Poland	B16	Q11	1	Non coronavirus	Poland
1485	44	B	Female	43	Poland	B16	Q12	1	Non coronavirus	Poland
1616	44	B	Female	43	Poland	B16	Q13	1	Non coronavirus	Poland
1747	44	B	Female	43	Poland	B16	Q14	1	Non coronavirus	Poland
1878	44	B	Female	43	Poland	B16	Q15	1	Non coronavirus	Poland
2009	44	B	Female	43	Poland	B16	Q16	2	Non coronavirus	Poland
2140	44	B	Female	43	Poland	B16	Q17	1	Non coronavirus	Poland
2271	44	B	Female	43	Poland	B16	Q18	1	Non coronavirus	Poland
2402	44	B	Female	43	Poland	B16	Q19	1	Non coronavirus	Poland
2533	44	B	Female	43	Poland	B16	Q20	1	Non coronavirus	Poland
2664	44	B	Female	43	Poland	B16	Q21	1	Not meme	Poland
2795	44	B	Female	43	Poland	B16	Q22	1	Not meme	Poland
2926	44	B	Female	43	Poland	B16	Q23	2	Not meme	Poland
3057	44	B	Female	43	Poland	B16	Q24	1	Not meme	Poland
3188	44	B	Female	43	Poland	B16	Q25	1	Not meme	Poland
3319	44	B	Female	43	Poland	B16	Q26	1	Not meme	Poland
3450	44	B	Female	43	Poland	B16	Q27	1	Not meme	Poland
3581	44	B	Female	43	Poland	B16	Q28	1	Not meme	Poland
3712	44	B	Female	43	Poland	B16	Q29	1	Not meme	Poland
3843	44	B	Female	43	Poland	B16	Q30	1	Not meme	Poland
45	45	B	Male	44	Poland	B17	Q1	2	Coronavirus	Poland
176	45	B	Male	44	Poland	B17	Q2	1	Coronavirus	Poland
307	45	B	Male	44	Poland	B17	Q3	1	Coronavirus	Poland
438	45	B	Male	44	Poland	B17	Q4	4	Coronavirus	Poland
569	45	B	Male	44	Poland	B17	Q5	2	Coronavirus	Poland
700	45	B	Male	44	Poland	B17	Q6	2	Coronavirus	Poland
831	45	B	Male	44	Poland	B17	Q7	2	Coronavirus	Poland
962	45	B	Male	44	Poland	B17	Q8	2	Coronavirus	Poland
1093	45	B	Male	44	Poland	B17	Q9	2	Coronavirus	Poland
1224	45	B	Male	44	Poland	B17	Q10	1	Coronavirus	Poland
1355	45	B	Male	44	Poland	B17	Q11	1	Non coronavirus	Poland
1486	45	B	Male	44	Poland	B17	Q12	1	Non coronavirus	Poland
1617	45	B	Male	44	Poland	B17	Q13	1	Non coronavirus	Poland
1748	45	B	Male	44	Poland	B17	Q14	2	Non coronavirus	Poland
1879	45	B	Male	44	Poland	B17	Q15	2	Non coronavirus	Poland
2010	45	B	Male	44	Poland	B17	Q16	1	Non coronavirus	Poland
2141	45	B	Male	44	Poland	B17	Q17	1	Non coronavirus	Poland
2272	45	B	Male	44	Poland	B17	Q18	2	Non coronavirus	Poland
2403	45	B	Male	44	Poland	B17	Q19	1	Non coronavirus	Poland
2534	45	B	Male	44	Poland	B17	Q20	3	Non coronavirus	Poland
2665	45	B	Male	44	Poland	B17	Q21	1	Not meme	Poland
2796	45	B	Male	44	Poland	B17	Q22	1	Not meme	Poland
2927	45	B	Male	44	Poland	B17	Q23	1	Not meme	Poland
3058	45	B	Male	44	Poland	B17	Q24	1	Not meme	Poland
3189	45	B	Male	44	Poland	B17	Q25	1	Not meme	Poland
3320	45	B	Male	44	Poland	B17	Q26	1	Not meme	Poland
3451	45	B	Male	44	Poland	B17	Q27	1	Not meme	Poland
3582	45	B	Male	44	Poland	B17	Q28	1	Not meme	Poland
3713	45	B	Male	44	Poland	B17	Q29	1	Not meme	Poland
3844	45	B	Male	44	Poland	B17	Q30	1	Not meme	Poland
46	46	B	Male	44	Poland	B18	Q1	4	Coronavirus	Poland
177	46	B	Male	44	Poland	B18	Q2	1	Coronavirus	Poland
308	46	B	Male	44	Poland	B18	Q3	2	Coronavirus	Poland
439	46	B	Male	44	Poland	B18	Q4	2	Coronavirus	Poland
570	46	B	Male	44	Poland	B18	Q5	3	Coronavirus	Poland
701	46	B	Male	44	Poland	B18	Q6	4	Coronavirus	Poland
832	46	B	Male	44	Poland	B18	Q7	2	Coronavirus	Poland
963	46	B	Male	44	Poland	B18	Q8	3	Coronavirus	Poland
1094	46	B	Male	44	Poland	B18	Q9	3	Coronavirus	Poland
1225	46	B	Male	44	Poland	B18	Q10	2	Coronavirus	Poland
1356	46	B	Male	44	Poland	B18	Q11	1	Non coronavirus	Poland
1487	46	B	Male	44	Poland	B18	Q12	2	Non coronavirus	Poland
1618	46	B	Male	44	Poland	B18	Q13	2	Non coronavirus	Poland
1749	46	B	Male	44	Poland	B18	Q14	1	Non coronavirus	Poland
1880	46	B	Male	44	Poland	B18	Q15	2	Non coronavirus	Poland
2011	46	B	Male	44	Poland	B18	Q16	2	Non coronavirus	Poland
2142	46	B	Male	44	Poland	B18	Q17	2	Non coronavirus	Poland
2273	46	B	Male	44	Poland	B18	Q18	3	Non coronavirus	Poland
2404	46	B	Male	44	Poland	B18	Q19	1	Non coronavirus	Poland
2535	46	B	Male	44	Poland	B18	Q20	3	Non coronavirus	Poland
2666	46	B	Male	44	Poland	B18	Q21	1	Not meme	Poland
2797	46	B	Male	44	Poland	B18	Q22	1	Not meme	Poland
2928	46	B	Male	44	Poland	B18	Q23	2	Not meme	Poland
3059	46	B	Male	44	Poland	B18	Q24	1	Not meme	Poland
3190	46	B	Male	44	Poland	B18	Q25	1	Not meme	Poland
3321	46	B	Male	44	Poland	B18	Q26	1	Not meme	Poland
3452	46	B	Male	44	Poland	B18	Q27	1	Not meme	Poland
3583	46	B	Male	44	Poland	B18	Q28	1	Not meme	Poland
3714	46	B	Male	44	Poland	B18	Q29	1	Not meme	Poland
3845	46	B	Male	44	Poland	B18	Q30	1	Not meme	Poland
47	47	B	Female	31	United Kingdom	B19	Q1	1	Coronavirus	NonPoland
178	47	B	Female	31	United Kingdom	B19	Q2	1	Coronavirus	NonPoland
309	47	B	Female	31	United Kingdom	B19	Q3	1	Coronavirus	NonPoland
440	47	B	Female	31	United Kingdom	B19	Q4	1	Coronavirus	NonPoland
571	47	B	Female	31	United Kingdom	B19	Q5	1	Coronavirus	NonPoland
702	47	B	Female	31	United Kingdom	B19	Q6	1	Coronavirus	NonPoland
833	47	B	Female	31	United Kingdom	B19	Q7	1	Coronavirus	NonPoland
964	47	B	Female	31	United Kingdom	B19	Q8	1	Coronavirus	NonPoland
1095	47	B	Female	31	United Kingdom	B19	Q9	1	Coronavirus	NonPoland
1226	47	B	Female	31	United Kingdom	B19	Q10	1	Coronavirus	NonPoland
1357	47	B	Female	31	United Kingdom	B19	Q11	1	Non coronavirus	NonPoland
1488	47	B	Female	31	United Kingdom	B19	Q12	1	Non coronavirus	NonPoland
1619	47	B	Female	31	United Kingdom	B19	Q13	1	Non coronavirus	NonPoland
1750	47	B	Female	31	United Kingdom	B19	Q14	1	Non coronavirus	NonPoland
1881	47	B	Female	31	United Kingdom	B19	Q15	1	Non coronavirus	NonPoland
2012	47	B	Female	31	United Kingdom	B19	Q16	1	Non coronavirus	NonPoland
2143	47	B	Female	31	United Kingdom	B19	Q17	1	Non coronavirus	NonPoland
2274	47	B	Female	31	United Kingdom	B19	Q18	1	Non coronavirus	NonPoland
2405	47	B	Female	31	United Kingdom	B19	Q19	1	Non coronavirus	NonPoland
2536	47	B	Female	31	United Kingdom	B19	Q20	1	Non coronavirus	NonPoland
2667	47	B	Female	31	United Kingdom	B19	Q21	1	Not meme	NonPoland
2798	47	B	Female	31	United Kingdom	B19	Q22	1	Not meme	NonPoland
2929	47	B	Female	31	United Kingdom	B19	Q23	1	Not meme	NonPoland
3060	47	B	Female	31	United Kingdom	B19	Q24	1	Not meme	NonPoland
3191	47	B	Female	31	United Kingdom	B19	Q25	1	Not meme	NonPoland
3322	47	B	Female	31	United Kingdom	B19	Q26	1	Not meme	NonPoland
3453	47	B	Female	31	United Kingdom	B19	Q27	1	Not meme	NonPoland
3584	47	B	Female	31	United Kingdom	B19	Q28	1	Not meme	NonPoland
3715	47	B	Female	31	United Kingdom	B19	Q29	1	Not meme	NonPoland
3846	47	B	Female	31	United Kingdom	B19	Q30	1	Not meme	NonPoland
30	30	B	Male	30	Poland	B2	Q1	2	Coronavirus	Poland
161	30	B	Male	30	Poland	B2	Q2	1	Coronavirus	Poland
292	30	B	Male	30	Poland	B2	Q3	1	Coronavirus	Poland
423	30	B	Male	30	Poland	B2	Q4	1	Coronavirus	Poland
554	30	B	Male	30	Poland	B2	Q5	1	Coronavirus	Poland
685	30	B	Male	30	Poland	B2	Q6	1	Coronavirus	Poland
816	30	B	Male	30	Poland	B2	Q7	1	Coronavirus	Poland
947	30	B	Male	30	Poland	B2	Q8	1	Coronavirus	Poland
1078	30	B	Male	30	Poland	B2	Q9	1	Coronavirus	Poland
1209	30	B	Male	30	Poland	B2	Q10	2	Coronavirus	Poland
1340	30	B	Male	30	Poland	B2	Q11	1	Non coronavirus	Poland
1471	30	B	Male	30	Poland	B2	Q12	1	Non coronavirus	Poland
1602	30	B	Male	30	Poland	B2	Q13	1	Non coronavirus	Poland
1733	30	B	Male	30	Poland	B2	Q14	2	Non coronavirus	Poland
1864	30	B	Male	30	Poland	B2	Q15	1	Non coronavirus	Poland
1995	30	B	Male	30	Poland	B2	Q16	1	Non coronavirus	Poland
2126	30	B	Male	30	Poland	B2	Q17	1	Non coronavirus	Poland
2257	30	B	Male	30	Poland	B2	Q18	2	Non coronavirus	Poland
2388	30	B	Male	30	Poland	B2	Q19	1	Non coronavirus	Poland
2519	30	B	Male	30	Poland	B2	Q20	3	Non coronavirus	Poland
2650	30	B	Male	30	Poland	B2	Q21	1	Not meme	Poland
2781	30	B	Male	30	Poland	B2	Q22	1	Not meme	Poland
2912	30	B	Male	30	Poland	B2	Q23	1	Not meme	Poland
3043	30	B	Male	30	Poland	B2	Q24	1	Not meme	Poland
3174	30	B	Male	30	Poland	B2	Q25	1	Not meme	Poland
3305	30	B	Male	30	Poland	B2	Q26	1	Not meme	Poland
3436	30	B	Male	30	Poland	B2	Q27	1	Not meme	Poland
3567	30	B	Male	30	Poland	B2	Q28	1	Not meme	Poland
3698	30	B	Male	30	Poland	B2	Q29	1	Not meme	Poland
3829	30	B	Male	30	Poland	B2	Q30	1	Not meme	Poland
48	48	B	Male	40	Poland	B20	Q1	4	Coronavirus	Poland
179	48	B	Male	40	Poland	B20	Q2	3	Coronavirus	Poland
310	48	B	Male	40	Poland	B20	Q3	3	Coronavirus	Poland
441	48	B	Male	40	Poland	B20	Q4	3	Coronavirus	Poland
572	48	B	Male	40	Poland	B20	Q5	5	Coronavirus	Poland
703	48	B	Male	40	Poland	B20	Q6	3	Coronavirus	Poland
834	48	B	Male	40	Poland	B20	Q7	3	Coronavirus	Poland
965	48	B	Male	40	Poland	B20	Q8	3	Coronavirus	Poland
1096	48	B	Male	40	Poland	B20	Q9	4	Coronavirus	Poland
1227	48	B	Male	40	Poland	B20	Q10	4	Coronavirus	Poland
1358	48	B	Male	40	Poland	B20	Q11	2	Non coronavirus	Poland
1489	48	B	Male	40	Poland	B20	Q12	4	Non coronavirus	Poland
1620	48	B	Male	40	Poland	B20	Q13	1	Non coronavirus	Poland
1751	48	B	Male	40	Poland	B20	Q14	2	Non coronavirus	Poland
1882	48	B	Male	40	Poland	B20	Q15	3	Non coronavirus	Poland
2013	48	B	Male	40	Poland	B20	Q16	4	Non coronavirus	Poland
2144	48	B	Male	40	Poland	B20	Q17	3	Non coronavirus	Poland
2275	48	B	Male	40	Poland	B20	Q18	2	Non coronavirus	Poland
2406	48	B	Male	40	Poland	B20	Q19	3	Non coronavirus	Poland
2537	48	B	Male	40	Poland	B20	Q20	3	Non coronavirus	Poland
2668	48	B	Male	40	Poland	B20	Q21	1	Not meme	Poland
2799	48	B	Male	40	Poland	B20	Q22	1	Not meme	Poland
2930	48	B	Male	40	Poland	B20	Q23	2	Not meme	Poland
3061	48	B	Male	40	Poland	B20	Q24	2	Not meme	Poland
3192	48	B	Male	40	Poland	B20	Q25	1	Not meme	Poland
3323	48	B	Male	40	Poland	B20	Q26	1	Not meme	Poland
3454	48	B	Male	40	Poland	B20	Q27	1	Not meme	Poland
3585	48	B	Male	40	Poland	B20	Q28	1	Not meme	Poland
3716	48	B	Male	40	Poland	B20	Q29	3	Not meme	Poland
3847	48	B	Male	40	Poland	B20	Q30	1	Not meme	Poland
49	49	B	Male	18	Poland	B21	Q1	2	Coronavirus	Poland
180	49	B	Male	18	Poland	B21	Q2	1	Coronavirus	Poland
311	49	B	Male	18	Poland	B21	Q3	1	Coronavirus	Poland
442	49	B	Male	18	Poland	B21	Q4	2	Coronavirus	Poland
573	49	B	Male	18	Poland	B21	Q5	3	Coronavirus	Poland
704	49	B	Male	18	Poland	B21	Q6	3	Coronavirus	Poland
835	49	B	Male	18	Poland	B21	Q7	3	Coronavirus	Poland
966	49	B	Male	18	Poland	B21	Q8	2	Coronavirus	Poland
1097	49	B	Male	18	Poland	B21	Q9	2	Coronavirus	Poland
1228	49	B	Male	18	Poland	B21	Q10	5	Coronavirus	Poland
1359	49	B	Male	18	Poland	B21	Q11	1	Non coronavirus	Poland
1490	49	B	Male	18	Poland	B21	Q12	1	Non coronavirus	Poland
1621	49	B	Male	18	Poland	B21	Q13	1	Non coronavirus	Poland
1752	49	B	Male	18	Poland	B21	Q14	1	Non coronavirus	Poland
1883	49	B	Male	18	Poland	B21	Q15	2	Non coronavirus	Poland
2014	49	B	Male	18	Poland	B21	Q16	2	Non coronavirus	Poland
2145	49	B	Male	18	Poland	B21	Q17	1	Non coronavirus	Poland
2276	49	B	Male	18	Poland	B21	Q18	1	Non coronavirus	Poland
2407	49	B	Male	18	Poland	B21	Q19	1	Non coronavirus	Poland
2538	49	B	Male	18	Poland	B21	Q20	1	Non coronavirus	Poland
2669	49	B	Male	18	Poland	B21	Q21	1	Not meme	Poland
2800	49	B	Male	18	Poland	B21	Q22	1	Not meme	Poland
2931	49	B	Male	18	Poland	B21	Q23	1	Not meme	Poland
3062	49	B	Male	18	Poland	B21	Q24	1	Not meme	Poland
3193	49	B	Male	18	Poland	B21	Q25	1	Not meme	Poland
3324	49	B	Male	18	Poland	B21	Q26	1	Not meme	Poland
3455	49	B	Male	18	Poland	B21	Q27	1	Not meme	Poland
3586	49	B	Male	18	Poland	B21	Q28	1	Not meme	Poland
3717	49	B	Male	18	Poland	B21	Q29	1	Not meme	Poland
3848	49	B	Male	18	Poland	B21	Q30	1	Not meme	Poland
50	50	B	Male	51	Poland	B22	Q1	2	Coronavirus	Poland
181	50	B	Male	51	Poland	B22	Q2	3	Coronavirus	Poland
312	50	B	Male	51	Poland	B22	Q3	2	Coronavirus	Poland
443	50	B	Male	51	Poland	B22	Q4	3	Coronavirus	Poland
574	50	B	Male	51	Poland	B22	Q5	3	Coronavirus	Poland
705	50	B	Male	51	Poland	B22	Q6	4	Coronavirus	Poland
836	50	B	Male	51	Poland	B22	Q7	2	Coronavirus	Poland
967	50	B	Male	51	Poland	B22	Q8	4	Coronavirus	Poland
1098	50	B	Male	51	Poland	B22	Q9	4	Coronavirus	Poland
1229	50	B	Male	51	Poland	B22	Q10	3	Coronavirus	Poland
1360	50	B	Male	51	Poland	B22	Q11	3	Non coronavirus	Poland
1491	50	B	Male	51	Poland	B22	Q12	2	Non coronavirus	Poland
1622	50	B	Male	51	Poland	B22	Q13	3	Non coronavirus	Poland
1753	50	B	Male	51	Poland	B22	Q14	3	Non coronavirus	Poland
1884	50	B	Male	51	Poland	B22	Q15	2	Non coronavirus	Poland
2015	50	B	Male	51	Poland	B22	Q16	3	Non coronavirus	Poland
2146	50	B	Male	51	Poland	B22	Q17	2	Non coronavirus	Poland
2277	50	B	Male	51	Poland	B22	Q18	5	Non coronavirus	Poland
2408	50	B	Male	51	Poland	B22	Q19	3	Non coronavirus	Poland
2539	50	B	Male	51	Poland	B22	Q20	3	Non coronavirus	Poland
2670	50	B	Male	51	Poland	B22	Q21	3	Not meme	Poland
2801	50	B	Male	51	Poland	B22	Q22	2	Not meme	Poland
2932	50	B	Male	51	Poland	B22	Q23	2	Not meme	Poland
3063	50	B	Male	51	Poland	B22	Q24	2	Not meme	Poland
3194	50	B	Male	51	Poland	B22	Q25	1	Not meme	Poland
3325	50	B	Male	51	Poland	B22	Q26	3	Not meme	Poland
3456	50	B	Male	51	Poland	B22	Q27	1	Not meme	Poland
3587	50	B	Male	51	Poland	B22	Q28	1	Not meme	Poland
3718	50	B	Male	51	Poland	B22	Q29	2	Not meme	Poland
3849	50	B	Male	51	Poland	B22	Q30	2	Not meme	Poland
51	51	B	Male	34	Poland	B23	Q1	5	Coronavirus	Poland
182	51	B	Male	34	Poland	B23	Q2	2	Coronavirus	Poland
313	51	B	Male	34	Poland	B23	Q3	5	Coronavirus	Poland
444	51	B	Male	34	Poland	B23	Q4	4	Coronavirus	Poland
575	51	B	Male	34	Poland	B23	Q5	2	Coronavirus	Poland
706	51	B	Male	34	Poland	B23	Q6	4	Coronavirus	Poland
837	51	B	Male	34	Poland	B23	Q7	2	Coronavirus	Poland
968	51	B	Male	34	Poland	B23	Q8	4	Coronavirus	Poland
1099	51	B	Male	34	Poland	B23	Q9	4	Coronavirus	Poland
1230	51	B	Male	34	Poland	B23	Q10	5	Coronavirus	Poland
1361	51	B	Male	34	Poland	B23	Q11	2	Non coronavirus	Poland
1492	51	B	Male	34	Poland	B23	Q12	5	Non coronavirus	Poland
1623	51	B	Male	34	Poland	B23	Q13	4	Non coronavirus	Poland
1754	51	B	Male	34	Poland	B23	Q14	2	Non coronavirus	Poland
1885	51	B	Male	34	Poland	B23	Q15	4	Non coronavirus	Poland
2016	51	B	Male	34	Poland	B23	Q16	4	Non coronavirus	Poland
2147	51	B	Male	34	Poland	B23	Q17	2	Non coronavirus	Poland
2278	51	B	Male	34	Poland	B23	Q18	4	Non coronavirus	Poland
2409	51	B	Male	34	Poland	B23	Q19	4	Non coronavirus	Poland
2540	51	B	Male	34	Poland	B23	Q20	2	Non coronavirus	Poland
2671	51	B	Male	34	Poland	B23	Q21	3	Not meme	Poland
2802	51	B	Male	34	Poland	B23	Q22	3	Not meme	Poland
2933	51	B	Male	34	Poland	B23	Q23	3	Not meme	Poland
3064	51	B	Male	34	Poland	B23	Q24	3	Not meme	Poland
3195	51	B	Male	34	Poland	B23	Q25	3	Not meme	Poland
3326	51	B	Male	34	Poland	B23	Q26	3	Not meme	Poland
3457	51	B	Male	34	Poland	B23	Q27	1	Not meme	Poland
3588	51	B	Male	34	Poland	B23	Q28	2	Not meme	Poland
3719	51	B	Male	34	Poland	B23	Q29	3	Not meme	Poland
3850	51	B	Male	34	Poland	B23	Q30	1	Not meme	Poland
52	52	B	Male	27	United States	B24	Q1	5	Coronavirus	NonPoland
183	52	B	Male	27	United States	B24	Q2	1	Coronavirus	NonPoland
314	52	B	Male	27	United States	B24	Q3	2	Coronavirus	NonPoland
445	52	B	Male	27	United States	B24	Q4	5	Coronavirus	NonPoland
576	52	B	Male	27	United States	B24	Q5	2	Coronavirus	NonPoland
707	52	B	Male	27	United States	B24	Q6	4	Coronavirus	NonPoland
838	52	B	Male	27	United States	B24	Q7	4	Coronavirus	NonPoland
969	52	B	Male	27	United States	B24	Q8	4	Coronavirus	NonPoland
1100	52	B	Male	27	United States	B24	Q9	5	Coronavirus	NonPoland
1231	52	B	Male	27	United States	B24	Q10	5	Coronavirus	NonPoland
1362	52	B	Male	27	United States	B24	Q11	1	Non coronavirus	NonPoland
1493	52	B	Male	27	United States	B24	Q12	1	Non coronavirus	NonPoland
1624	52	B	Male	27	United States	B24	Q13	2	Non coronavirus	NonPoland
1755	52	B	Male	27	United States	B24	Q14	4	Non coronavirus	NonPoland
1886	52	B	Male	27	United States	B24	Q15	4	Non coronavirus	NonPoland
2017	52	B	Male	27	United States	B24	Q16	4	Non coronavirus	NonPoland
2148	52	B	Male	27	United States	B24	Q17	3	Non coronavirus	NonPoland
2279	52	B	Male	27	United States	B24	Q18	1	Non coronavirus	NonPoland
2410	52	B	Male	27	United States	B24	Q19	1	Non coronavirus	NonPoland
2541	52	B	Male	27	United States	B24	Q20	3	Non coronavirus	NonPoland
2672	52	B	Male	27	United States	B24	Q21	1	Not meme	NonPoland
2803	52	B	Male	27	United States	B24	Q22	1	Not meme	NonPoland
2934	52	B	Male	27	United States	B24	Q23	1	Not meme	NonPoland
3065	52	B	Male	27	United States	B24	Q24	1	Not meme	NonPoland
3196	52	B	Male	27	United States	B24	Q25	1	Not meme	NonPoland
3327	52	B	Male	27	United States	B24	Q26	1	Not meme	NonPoland
3458	52	B	Male	27	United States	B24	Q27	1	Not meme	NonPoland
3589	52	B	Male	27	United States	B24	Q28	1	Not meme	NonPoland
3720	52	B	Male	27	United States	B24	Q29	1	Not meme	NonPoland
3851	52	B	Male	27	United States	B24	Q30	1	Not meme	NonPoland
53	53	B	Male	33	Canada	B25	Q1	5	Coronavirus	NonPoland
184	53	B	Male	33	Canada	B25	Q2	4	Coronavirus	NonPoland
315	53	B	Male	33	Canada	B25	Q3	4	Coronavirus	NonPoland
446	53	B	Male	33	Canada	B25	Q4	5	Coronavirus	NonPoland
577	53	B	Male	33	Canada	B25	Q5	4	Coronavirus	NonPoland
708	53	B	Male	33	Canada	B25	Q6	5	Coronavirus	NonPoland
839	53	B	Male	33	Canada	B25	Q7	4	Coronavirus	NonPoland
970	53	B	Male	33	Canada	B25	Q8	4	Coronavirus	NonPoland
1101	53	B	Male	33	Canada	B25	Q9	5	Coronavirus	NonPoland
1232	53	B	Male	33	Canada	B25	Q10	3	Coronavirus	NonPoland
1363	53	B	Male	33	Canada	B25	Q11	4	Non coronavirus	NonPoland
1494	53	B	Male	33	Canada	B25	Q12	5	Non coronavirus	NonPoland
1625	53	B	Male	33	Canada	B25	Q13	4	Non coronavirus	NonPoland
1756	53	B	Male	33	Canada	B25	Q14	4	Non coronavirus	NonPoland
1887	53	B	Male	33	Canada	B25	Q15	4	Non coronavirus	NonPoland
2018	53	B	Male	33	Canada	B25	Q16	5	Non coronavirus	NonPoland
2149	53	B	Male	33	Canada	B25	Q17	5	Non coronavirus	NonPoland
2280	53	B	Male	33	Canada	B25	Q18	4	Non coronavirus	NonPoland
2411	53	B	Male	33	Canada	B25	Q19	4	Non coronavirus	NonPoland
2542	53	B	Male	33	Canada	B25	Q20	5	Non coronavirus	NonPoland
2673	53	B	Male	33	Canada	B25	Q21	1	Not meme	NonPoland
2804	53	B	Male	33	Canada	B25	Q22	1	Not meme	NonPoland
2935	53	B	Male	33	Canada	B25	Q23	1	Not meme	NonPoland
3066	53	B	Male	33	Canada	B25	Q24	1	Not meme	NonPoland
3197	53	B	Male	33	Canada	B25	Q25	1	Not meme	NonPoland
3328	53	B	Male	33	Canada	B25	Q26	1	Not meme	NonPoland
3459	53	B	Male	33	Canada	B25	Q27	1	Not meme	NonPoland
3590	53	B	Male	33	Canada	B25	Q28	1	Not meme	NonPoland
3721	53	B	Male	33	Canada	B25	Q29	2	Not meme	NonPoland
3852	53	B	Male	33	Canada	B25	Q30	1	Not meme	NonPoland
54	54	B	Male	44	Poland	B26	Q1	4	Coronavirus	Poland
185	54	B	Male	44	Poland	B26	Q2	2	Coronavirus	Poland
316	54	B	Male	44	Poland	B26	Q3	4	Coronavirus	Poland
447	54	B	Male	44	Poland	B26	Q4	3	Coronavirus	Poland
578	54	B	Male	44	Poland	B26	Q5	3	Coronavirus	Poland
709	54	B	Male	44	Poland	B26	Q6	4	Coronavirus	Poland
840	54	B	Male	44	Poland	B26	Q7	2	Coronavirus	Poland
971	54	B	Male	44	Poland	B26	Q8	4	Coronavirus	Poland
1102	54	B	Male	44	Poland	B26	Q9	3	Coronavirus	Poland
1233	54	B	Male	44	Poland	B26	Q10	4	Coronavirus	Poland
1364	54	B	Male	44	Poland	B26	Q11	3	Non coronavirus	Poland
1495	54	B	Male	44	Poland	B26	Q12	3	Non coronavirus	Poland
1626	54	B	Male	44	Poland	B26	Q13	2	Non coronavirus	Poland
1757	54	B	Male	44	Poland	B26	Q14	3	Non coronavirus	Poland
1888	54	B	Male	44	Poland	B26	Q15	3	Non coronavirus	Poland
2019	54	B	Male	44	Poland	B26	Q16	4	Non coronavirus	Poland
2150	54	B	Male	44	Poland	B26	Q17	3	Non coronavirus	Poland
2281	54	B	Male	44	Poland	B26	Q18	4	Non coronavirus	Poland
2412	54	B	Male	44	Poland	B26	Q19	2	Non coronavirus	Poland
2543	54	B	Male	44	Poland	B26	Q20	4	Non coronavirus	Poland
2674	54	B	Male	44	Poland	B26	Q21	1	Not meme	Poland
2805	54	B	Male	44	Poland	B26	Q22	1	Not meme	Poland
2936	54	B	Male	44	Poland	B26	Q23	3	Not meme	Poland
3067	54	B	Male	44	Poland	B26	Q24	1	Not meme	Poland
3198	54	B	Male	44	Poland	B26	Q25	1	Not meme	Poland
3329	54	B	Male	44	Poland	B26	Q26	1	Not meme	Poland
3460	54	B	Male	44	Poland	B26	Q27	1	Not meme	Poland
3591	54	B	Male	44	Poland	B26	Q28	1	Not meme	Poland
3722	54	B	Male	44	Poland	B26	Q29	2	Not meme	Poland
3853	54	B	Male	44	Poland	B26	Q30	1	Not meme	Poland
55	55	B	Male	30	Poland	B27	Q1	4	Coronavirus	Poland
186	55	B	Male	30	Poland	B27	Q2	2	Coronavirus	Poland
317	55	B	Male	30	Poland	B27	Q3	5	Coronavirus	Poland
448	55	B	Male	30	Poland	B27	Q4	5	Coronavirus	Poland
579	55	B	Male	30	Poland	B27	Q5	2	Coronavirus	Poland
710	55	B	Male	30	Poland	B27	Q6	5	Coronavirus	Poland
841	55	B	Male	30	Poland	B27	Q7	1	Coronavirus	Poland
972	55	B	Male	30	Poland	B27	Q8	4	Coronavirus	Poland
1103	55	B	Male	30	Poland	B27	Q9	4	Coronavirus	Poland
1234	55	B	Male	30	Poland	B27	Q10	1	Coronavirus	Poland
1365	55	B	Male	30	Poland	B27	Q11	4	Non coronavirus	Poland
1496	55	B	Male	30	Poland	B27	Q12	2	Non coronavirus	Poland
1627	55	B	Male	30	Poland	B27	Q13	1	Non coronavirus	Poland
1758	55	B	Male	30	Poland	B27	Q14	2	Non coronavirus	Poland
1889	55	B	Male	30	Poland	B27	Q15	3	Non coronavirus	Poland
2020	55	B	Male	30	Poland	B27	Q16	5	Non coronavirus	Poland
2151	55	B	Male	30	Poland	B27	Q17	2	Non coronavirus	Poland
2282	55	B	Male	30	Poland	B27	Q18	1	Non coronavirus	Poland
2413	55	B	Male	30	Poland	B27	Q19	1	Non coronavirus	Poland
2544	55	B	Male	30	Poland	B27	Q20	5	Non coronavirus	Poland
2675	55	B	Male	30	Poland	B27	Q21	3	Not meme	Poland
2806	55	B	Male	30	Poland	B27	Q22	1	Not meme	Poland
2937	55	B	Male	30	Poland	B27	Q23	3	Not meme	Poland
3068	55	B	Male	30	Poland	B27	Q24	3	Not meme	Poland
3199	55	B	Male	30	Poland	B27	Q25	1	Not meme	Poland
3330	55	B	Male	30	Poland	B27	Q26	1	Not meme	Poland
3461	55	B	Male	30	Poland	B27	Q27	1	Not meme	Poland
3592	55	B	Male	30	Poland	B27	Q28	1	Not meme	Poland
3723	55	B	Male	30	Poland	B27	Q29	1	Not meme	Poland
3854	55	B	Male	30	Poland	B27	Q30	1	Not meme	Poland
56	56	B	Male	39	Poland	B28	Q1	3	Coronavirus	Poland
187	56	B	Male	39	Poland	B28	Q2	1	Coronavirus	Poland
318	56	B	Male	39	Poland	B28	Q3	3	Coronavirus	Poland
449	56	B	Male	39	Poland	B28	Q4	5	Coronavirus	Poland
580	56	B	Male	39	Poland	B28	Q5	1	Coronavirus	Poland
711	56	B	Male	39	Poland	B28	Q6	3	Coronavirus	Poland
842	56	B	Male	39	Poland	B28	Q7	2	Coronavirus	Poland
973	56	B	Male	39	Poland	B28	Q8	4	Coronavirus	Poland
1104	56	B	Male	39	Poland	B28	Q9	4	Coronavirus	Poland
1235	56	B	Male	39	Poland	B28	Q10	4	Coronavirus	Poland
1366	56	B	Male	39	Poland	B28	Q11	2	Non coronavirus	Poland
1497	56	B	Male	39	Poland	B28	Q12	3	Non coronavirus	Poland
1628	56	B	Male	39	Poland	B28	Q13	2	Non coronavirus	Poland
1759	56	B	Male	39	Poland	B28	Q14	2	Non coronavirus	Poland
1890	56	B	Male	39	Poland	B28	Q15	2	Non coronavirus	Poland
2021	56	B	Male	39	Poland	B28	Q16	4	Non coronavirus	Poland
2152	56	B	Male	39	Poland	B28	Q17	1	Non coronavirus	Poland
2283	56	B	Male	39	Poland	B28	Q18	3	Non coronavirus	Poland
2414	56	B	Male	39	Poland	B28	Q19	1	Non coronavirus	Poland
2545	56	B	Male	39	Poland	B28	Q20	4	Non coronavirus	Poland
2676	56	B	Male	39	Poland	B28	Q21	1	Not meme	Poland
2807	56	B	Male	39	Poland	B28	Q22	1	Not meme	Poland
2938	56	B	Male	39	Poland	B28	Q23	2	Not meme	Poland
3069	56	B	Male	39	Poland	B28	Q24	1	Not meme	Poland
3200	56	B	Male	39	Poland	B28	Q25	1	Not meme	Poland
3331	56	B	Male	39	Poland	B28	Q26	1	Not meme	Poland
3462	56	B	Male	39	Poland	B28	Q27	1	Not meme	Poland
3593	56	B	Male	39	Poland	B28	Q28	1	Not meme	Poland
3724	56	B	Male	39	Poland	B28	Q29	1	Not meme	Poland
3855	56	B	Male	39	Poland	B28	Q30	1	Not meme	Poland
57	57	B	Male	30	United Kingdom	B29	Q1	3	Coronavirus	NonPoland
188	57	B	Male	30	United Kingdom	B29	Q2	2	Coronavirus	NonPoland
319	57	B	Male	30	United Kingdom	B29	Q3	2	Coronavirus	NonPoland
450	57	B	Male	30	United Kingdom	B29	Q4	2	Coronavirus	NonPoland
581	57	B	Male	30	United Kingdom	B29	Q5	3	Coronavirus	NonPoland
712	57	B	Male	30	United Kingdom	B29	Q6	3	Coronavirus	NonPoland
843	57	B	Male	30	United Kingdom	B29	Q7	2	Coronavirus	NonPoland
974	57	B	Male	30	United Kingdom	B29	Q8	4	Coronavirus	NonPoland
1105	57	B	Male	30	United Kingdom	B29	Q9	4	Coronavirus	NonPoland
1236	57	B	Male	30	United Kingdom	B29	Q10	2	Coronavirus	NonPoland
1367	57	B	Male	30	United Kingdom	B29	Q11	2	Non coronavirus	NonPoland
1498	57	B	Male	30	United Kingdom	B29	Q12	2	Non coronavirus	NonPoland
1629	57	B	Male	30	United Kingdom	B29	Q13	2	Non coronavirus	NonPoland
1760	57	B	Male	30	United Kingdom	B29	Q14	2	Non coronavirus	NonPoland
1891	57	B	Male	30	United Kingdom	B29	Q15	3	Non coronavirus	NonPoland
2022	57	B	Male	30	United Kingdom	B29	Q16	4	Non coronavirus	NonPoland
2153	57	B	Male	30	United Kingdom	B29	Q17	3	Non coronavirus	NonPoland
2284	57	B	Male	30	United Kingdom	B29	Q18	2	Non coronavirus	NonPoland
2415	57	B	Male	30	United Kingdom	B29	Q19	2	Non coronavirus	NonPoland
2546	57	B	Male	30	United Kingdom	B29	Q20	4	Non coronavirus	NonPoland
2677	57	B	Male	30	United Kingdom	B29	Q21	1	Not meme	NonPoland
2808	57	B	Male	30	United Kingdom	B29	Q22	1	Not meme	NonPoland
2939	57	B	Male	30	United Kingdom	B29	Q23	1	Not meme	NonPoland
3070	57	B	Male	30	United Kingdom	B29	Q24	1	Not meme	NonPoland
3201	57	B	Male	30	United Kingdom	B29	Q25	1	Not meme	NonPoland
3332	57	B	Male	30	United Kingdom	B29	Q26	1	Not meme	NonPoland
3463	57	B	Male	30	United Kingdom	B29	Q27	1	Not meme	NonPoland
3594	57	B	Male	30	United Kingdom	B29	Q28	1	Not meme	NonPoland
3725	57	B	Male	30	United Kingdom	B29	Q29	1	Not meme	NonPoland
3856	57	B	Male	30	United Kingdom	B29	Q30	1	Not meme	NonPoland
31	31	B	Female	32	Poland	B3	Q1	4	Coronavirus	Poland
162	31	B	Female	32	Poland	B3	Q2	2	Coronavirus	Poland
293	31	B	Female	32	Poland	B3	Q3	3	Coronavirus	Poland
424	31	B	Female	32	Poland	B3	Q4	3	Coronavirus	Poland
555	31	B	Female	32	Poland	B3	Q5	3	Coronavirus	Poland
686	31	B	Female	32	Poland	B3	Q6	5	Coronavirus	Poland
817	31	B	Female	32	Poland	B3	Q7	3	Coronavirus	Poland
948	31	B	Female	32	Poland	B3	Q8	4	Coronavirus	Poland
1079	31	B	Female	32	Poland	B3	Q9	5	Coronavirus	Poland
1210	31	B	Female	32	Poland	B3	Q10	5	Coronavirus	Poland
1341	31	B	Female	32	Poland	B3	Q11	4	Non coronavirus	Poland
1472	31	B	Female	32	Poland	B3	Q12	2	Non coronavirus	Poland
1603	31	B	Female	32	Poland	B3	Q13	2	Non coronavirus	Poland
1734	31	B	Female	32	Poland	B3	Q14	2	Non coronavirus	Poland
1865	31	B	Female	32	Poland	B3	Q15	4	Non coronavirus	Poland
1996	31	B	Female	32	Poland	B3	Q16	3	Non coronavirus	Poland
2127	31	B	Female	32	Poland	B3	Q17	4	Non coronavirus	Poland
2258	31	B	Female	32	Poland	B3	Q18	3	Non coronavirus	Poland
2389	31	B	Female	32	Poland	B3	Q19	3	Non coronavirus	Poland
2520	31	B	Female	32	Poland	B3	Q20	2	Non coronavirus	Poland
2651	31	B	Female	32	Poland	B3	Q21	1	Not meme	Poland
2782	31	B	Female	32	Poland	B3	Q22	1	Not meme	Poland
2913	31	B	Female	32	Poland	B3	Q23	2	Not meme	Poland
3044	31	B	Female	32	Poland	B3	Q24	1	Not meme	Poland
3175	31	B	Female	32	Poland	B3	Q25	1	Not meme	Poland
3306	31	B	Female	32	Poland	B3	Q26	1	Not meme	Poland
3437	31	B	Female	32	Poland	B3	Q27	1	Not meme	Poland
3568	31	B	Female	32	Poland	B3	Q28	1	Not meme	Poland
3699	31	B	Female	32	Poland	B3	Q29	1	Not meme	Poland
3830	31	B	Female	32	Poland	B3	Q30	1	Not meme	Poland
58	58	B	Female	34	Poland	B30	Q1	1	Coronavirus	Poland
189	58	B	Female	34	Poland	B30	Q2	1	Coronavirus	Poland
320	58	B	Female	34	Poland	B30	Q3	1	Coronavirus	Poland
451	58	B	Female	34	Poland	B30	Q4	4	Coronavirus	Poland
582	58	B	Female	34	Poland	B30	Q5	2	Coronavirus	Poland
713	58	B	Female	34	Poland	B30	Q6	2	Coronavirus	Poland
844	58	B	Female	34	Poland	B30	Q7	1	Coronavirus	Poland
975	58	B	Female	34	Poland	B30	Q8	4	Coronavirus	Poland
1106	58	B	Female	34	Poland	B30	Q9	1	Coronavirus	Poland
1237	58	B	Female	34	Poland	B30	Q10	3	Coronavirus	Poland
1368	58	B	Female	34	Poland	B30	Q11	2	Non coronavirus	Poland
1499	58	B	Female	34	Poland	B30	Q12	3	Non coronavirus	Poland
1630	58	B	Female	34	Poland	B30	Q13	1	Non coronavirus	Poland
1761	58	B	Female	34	Poland	B30	Q14	2	Non coronavirus	Poland
1892	58	B	Female	34	Poland	B30	Q15	1	Non coronavirus	Poland
2023	58	B	Female	34	Poland	B30	Q16	3	Non coronavirus	Poland
2154	58	B	Female	34	Poland	B30	Q17	2	Non coronavirus	Poland
2285	58	B	Female	34	Poland	B30	Q18	1	Non coronavirus	Poland
2416	58	B	Female	34	Poland	B30	Q19	3	Non coronavirus	Poland
2547	58	B	Female	34	Poland	B30	Q20	4	Non coronavirus	Poland
2678	58	B	Female	34	Poland	B30	Q21	1	Not meme	Poland
2809	58	B	Female	34	Poland	B30	Q22	1	Not meme	Poland
2940	58	B	Female	34	Poland	B30	Q23	1	Not meme	Poland
3071	58	B	Female	34	Poland	B30	Q24	1	Not meme	Poland
3202	58	B	Female	34	Poland	B30	Q25	1	Not meme	Poland
3333	58	B	Female	34	Poland	B30	Q26	1	Not meme	Poland
3464	58	B	Female	34	Poland	B30	Q27	1	Not meme	Poland
3595	58	B	Female	34	Poland	B30	Q28	1	Not meme	Poland
3726	58	B	Female	34	Poland	B30	Q29	1	Not meme	Poland
3857	58	B	Female	34	Poland	B30	Q30	1	Not meme	Poland
59	59	B	Female	30	United Kingdom	B31	Q1	5	Coronavirus	NonPoland
190	59	B	Female	30	United Kingdom	B31	Q2	1	Coronavirus	NonPoland
321	59	B	Female	30	United Kingdom	B31	Q3	3	Coronavirus	NonPoland
452	59	B	Female	30	United Kingdom	B31	Q4	4	Coronavirus	NonPoland
583	59	B	Female	30	United Kingdom	B31	Q5	4	Coronavirus	NonPoland
714	59	B	Female	30	United Kingdom	B31	Q6	4	Coronavirus	NonPoland
845	59	B	Female	30	United Kingdom	B31	Q7	4	Coronavirus	NonPoland
976	59	B	Female	30	United Kingdom	B31	Q8	4	Coronavirus	NonPoland
1107	59	B	Female	30	United Kingdom	B31	Q9	4	Coronavirus	NonPoland
1238	59	B	Female	30	United Kingdom	B31	Q10	5	Coronavirus	NonPoland
1369	59	B	Female	30	United Kingdom	B31	Q11	1	Non coronavirus	NonPoland
1500	59	B	Female	30	United Kingdom	B31	Q12	1	Non coronavirus	NonPoland
1631	59	B	Female	30	United Kingdom	B31	Q13	3	Non coronavirus	NonPoland
1762	59	B	Female	30	United Kingdom	B31	Q14	3	Non coronavirus	NonPoland
1893	59	B	Female	30	United Kingdom	B31	Q15	2	Non coronavirus	NonPoland
2024	59	B	Female	30	United Kingdom	B31	Q16	4	Non coronavirus	NonPoland
2155	59	B	Female	30	United Kingdom	B31	Q17	3	Non coronavirus	NonPoland
2286	59	B	Female	30	United Kingdom	B31	Q18	2	Non coronavirus	NonPoland
2417	59	B	Female	30	United Kingdom	B31	Q19	1	Non coronavirus	NonPoland
2548	59	B	Female	30	United Kingdom	B31	Q20	3	Non coronavirus	NonPoland
2679	59	B	Female	30	United Kingdom	B31	Q21	1	Not meme	NonPoland
2810	59	B	Female	30	United Kingdom	B31	Q22	1	Not meme	NonPoland
2941	59	B	Female	30	United Kingdom	B31	Q23	2	Not meme	NonPoland
3072	59	B	Female	30	United Kingdom	B31	Q24	1	Not meme	NonPoland
3203	59	B	Female	30	United Kingdom	B31	Q25	1	Not meme	NonPoland
3334	59	B	Female	30	United Kingdom	B31	Q26	1	Not meme	NonPoland
3465	59	B	Female	30	United Kingdom	B31	Q27	1	Not meme	NonPoland
3596	59	B	Female	30	United Kingdom	B31	Q28	1	Not meme	NonPoland
3727	59	B	Female	30	United Kingdom	B31	Q29	1	Not meme	NonPoland
3858	59	B	Female	30	United Kingdom	B31	Q30	1	Not meme	NonPoland
60	60	B	Male	35	Australia	B32	Q1	2	Coronavirus	NonPoland
191	60	B	Male	35	Australia	B32	Q2	1	Coronavirus	NonPoland
322	60	B	Male	35	Australia	B32	Q3	2	Coronavirus	NonPoland
453	60	B	Male	35	Australia	B32	Q4	3	Coronavirus	NonPoland
584	60	B	Male	35	Australia	B32	Q5	2	Coronavirus	NonPoland
715	60	B	Male	35	Australia	B32	Q6	1	Coronavirus	NonPoland
846	60	B	Male	35	Australia	B32	Q7	1	Coronavirus	NonPoland
977	60	B	Male	35	Australia	B32	Q8	2	Coronavirus	NonPoland
1108	60	B	Male	35	Australia	B32	Q9	3	Coronavirus	NonPoland
1239	60	B	Male	35	Australia	B32	Q10	2	Coronavirus	NonPoland
1370	60	B	Male	35	Australia	B32	Q11	1	Non coronavirus	NonPoland
1501	60	B	Male	35	Australia	B32	Q12	1	Non coronavirus	NonPoland
1632	60	B	Male	35	Australia	B32	Q13	2	Non coronavirus	NonPoland
1763	60	B	Male	35	Australia	B32	Q14	1	Non coronavirus	NonPoland
1894	60	B	Male	35	Australia	B32	Q15	2	Non coronavirus	NonPoland
2025	60	B	Male	35	Australia	B32	Q16	3	Non coronavirus	NonPoland
2156	60	B	Male	35	Australia	B32	Q17	2	Non coronavirus	NonPoland
2287	60	B	Male	35	Australia	B32	Q18	1	Non coronavirus	NonPoland
2418	60	B	Male	35	Australia	B32	Q19	1	Non coronavirus	NonPoland
2549	60	B	Male	35	Australia	B32	Q20	1	Non coronavirus	NonPoland
2680	60	B	Male	35	Australia	B32	Q21	1	Not meme	NonPoland
2811	60	B	Male	35	Australia	B32	Q22	1	Not meme	NonPoland
2942	60	B	Male	35	Australia	B32	Q23	1	Not meme	NonPoland
3073	60	B	Male	35	Australia	B32	Q24	1	Not meme	NonPoland
3204	60	B	Male	35	Australia	B32	Q25	1	Not meme	NonPoland
3335	60	B	Male	35	Australia	B32	Q26	1	Not meme	NonPoland
3466	60	B	Male	35	Australia	B32	Q27	1	Not meme	NonPoland
3597	60	B	Male	35	Australia	B32	Q28	1	Not meme	NonPoland
3728	60	B	Male	35	Australia	B32	Q29	1	Not meme	NonPoland
3859	60	B	Male	35	Australia	B32	Q30	1	Not meme	NonPoland
61	61	B	Female	35	Poland	B33	Q1	4	Coronavirus	Poland
192	61	B	Female	35	Poland	B33	Q2	2	Coronavirus	Poland
323	61	B	Female	35	Poland	B33	Q3	2	Coronavirus	Poland
454	61	B	Female	35	Poland	B33	Q4	4	Coronavirus	Poland
585	61	B	Female	35	Poland	B33	Q5	3	Coronavirus	Poland
716	61	B	Female	35	Poland	B33	Q6	4	Coronavirus	Poland
847	61	B	Female	35	Poland	B33	Q7	4	Coronavirus	Poland
978	61	B	Female	35	Poland	B33	Q8	4	Coronavirus	Poland
1109	61	B	Female	35	Poland	B33	Q9	4	Coronavirus	Poland
1240	61	B	Female	35	Poland	B33	Q10	4	Coronavirus	Poland
1371	61	B	Female	35	Poland	B33	Q11	3	Non coronavirus	Poland
1502	61	B	Female	35	Poland	B33	Q12	2	Non coronavirus	Poland
1633	61	B	Female	35	Poland	B33	Q13	2	Non coronavirus	Poland
1764	61	B	Female	35	Poland	B33	Q14	2	Non coronavirus	Poland
1895	61	B	Female	35	Poland	B33	Q15	3	Non coronavirus	Poland
2026	61	B	Female	35	Poland	B33	Q16	4	Non coronavirus	Poland
2157	61	B	Female	35	Poland	B33	Q17	2	Non coronavirus	Poland
2288	61	B	Female	35	Poland	B33	Q18	2	Non coronavirus	Poland
2419	61	B	Female	35	Poland	B33	Q19	3	Non coronavirus	Poland
2550	61	B	Female	35	Poland	B33	Q20	3	Non coronavirus	Poland
2681	61	B	Female	35	Poland	B33	Q21	1	Not meme	Poland
2812	61	B	Female	35	Poland	B33	Q22	1	Not meme	Poland
2943	61	B	Female	35	Poland	B33	Q23	3	Not meme	Poland
3074	61	B	Female	35	Poland	B33	Q24	2	Not meme	Poland
3205	61	B	Female	35	Poland	B33	Q25	1	Not meme	Poland
3336	61	B	Female	35	Poland	B33	Q26	2	Not meme	Poland
3467	61	B	Female	35	Poland	B33	Q27	1	Not meme	Poland
3598	61	B	Female	35	Poland	B33	Q28	1	Not meme	Poland
3729	61	B	Female	35	Poland	B33	Q29	1	Not meme	Poland
3860	61	B	Female	35	Poland	B33	Q30	2	Not meme	Poland
62	62	B	Female	39	Poland	B34	Q1	3	Coronavirus	Poland
193	62	B	Female	39	Poland	B34	Q2	2	Coronavirus	Poland
324	62	B	Female	39	Poland	B34	Q3	2	Coronavirus	Poland
455	62	B	Female	39	Poland	B34	Q4	3	Coronavirus	Poland
586	62	B	Female	39	Poland	B34	Q5	3	Coronavirus	Poland
717	62	B	Female	39	Poland	B34	Q6	4	Coronavirus	Poland
848	62	B	Female	39	Poland	B34	Q7	3	Coronavirus	Poland
979	62	B	Female	39	Poland	B34	Q8	3	Coronavirus	Poland
1110	62	B	Female	39	Poland	B34	Q9	4	Coronavirus	Poland
1241	62	B	Female	39	Poland	B34	Q10	4	Coronavirus	Poland
1372	62	B	Female	39	Poland	B34	Q11	2	Non coronavirus	Poland
1503	62	B	Female	39	Poland	B34	Q12	2	Non coronavirus	Poland
1634	62	B	Female	39	Poland	B34	Q13	2	Non coronavirus	Poland
1765	62	B	Female	39	Poland	B34	Q14	3	Non coronavirus	Poland
1896	62	B	Female	39	Poland	B34	Q15	2	Non coronavirus	Poland
2027	62	B	Female	39	Poland	B34	Q16	3	Non coronavirus	Poland
2158	62	B	Female	39	Poland	B34	Q17	4	Non coronavirus	Poland
2289	62	B	Female	39	Poland	B34	Q18	3	Non coronavirus	Poland
2420	62	B	Female	39	Poland	B34	Q19	1	Non coronavirus	Poland
2551	62	B	Female	39	Poland	B34	Q20	3	Non coronavirus	Poland
2682	62	B	Female	39	Poland	B34	Q21	1	Not meme	Poland
2813	62	B	Female	39	Poland	B34	Q22	1	Not meme	Poland
2944	62	B	Female	39	Poland	B34	Q23	2	Not meme	Poland
3075	62	B	Female	39	Poland	B34	Q24	2	Not meme	Poland
3206	62	B	Female	39	Poland	B34	Q25	1	Not meme	Poland
3337	62	B	Female	39	Poland	B34	Q26	1	Not meme	Poland
3468	62	B	Female	39	Poland	B34	Q27	1	Not meme	Poland
3599	62	B	Female	39	Poland	B34	Q28	1	Not meme	Poland
3730	62	B	Female	39	Poland	B34	Q29	2	Not meme	Poland
3861	62	B	Female	39	Poland	B34	Q30	1	Not meme	Poland
63	63	B	Female	37	Poland	B35	Q1	2	Coronavirus	Poland
194	63	B	Female	37	Poland	B35	Q2	1	Coronavirus	Poland
325	63	B	Female	37	Poland	B35	Q3	1	Coronavirus	Poland
456	63	B	Female	37	Poland	B35	Q4	3	Coronavirus	Poland
587	63	B	Female	37	Poland	B35	Q5	1	Coronavirus	Poland
718	63	B	Female	37	Poland	B35	Q6	1	Coronavirus	Poland
849	63	B	Female	37	Poland	B35	Q7	2	Coronavirus	Poland
980	63	B	Female	37	Poland	B35	Q8	3	Coronavirus	Poland
1111	63	B	Female	37	Poland	B35	Q9	1	Coronavirus	Poland
1242	63	B	Female	37	Poland	B35	Q10	3	Coronavirus	Poland
1373	63	B	Female	37	Poland	B35	Q11	1	Non coronavirus	Poland
1504	63	B	Female	37	Poland	B35	Q12	1	Non coronavirus	Poland
1635	63	B	Female	37	Poland	B35	Q13	1	Non coronavirus	Poland
1766	63	B	Female	37	Poland	B35	Q14	1	Non coronavirus	Poland
1897	63	B	Female	37	Poland	B35	Q15	1	Non coronavirus	Poland
2028	63	B	Female	37	Poland	B35	Q16	2	Non coronavirus	Poland
2159	63	B	Female	37	Poland	B35	Q17	1	Non coronavirus	Poland
2290	63	B	Female	37	Poland	B35	Q18	1	Non coronavirus	Poland
2421	63	B	Female	37	Poland	B35	Q19	1	Non coronavirus	Poland
2552	63	B	Female	37	Poland	B35	Q20	3	Non coronavirus	Poland
2683	63	B	Female	37	Poland	B35	Q21	1	Not meme	Poland
2814	63	B	Female	37	Poland	B35	Q22	1	Not meme	Poland
2945	63	B	Female	37	Poland	B35	Q23	1	Not meme	Poland
3076	63	B	Female	37	Poland	B35	Q24	1	Not meme	Poland
3207	63	B	Female	37	Poland	B35	Q25	1	Not meme	Poland
3338	63	B	Female	37	Poland	B35	Q26	1	Not meme	Poland
3469	63	B	Female	37	Poland	B35	Q27	1	Not meme	Poland
3600	63	B	Female	37	Poland	B35	Q28	1	Not meme	Poland
3731	63	B	Female	37	Poland	B35	Q29	1	Not meme	Poland
3862	63	B	Female	37	Poland	B35	Q30	1	Not meme	Poland
64	64	B	Female	35	Poland	B36	Q1	1	Coronavirus	Poland
195	64	B	Female	35	Poland	B36	Q2	1	Coronavirus	Poland
326	64	B	Female	35	Poland	B36	Q3	3	Coronavirus	Poland
457	64	B	Female	35	Poland	B36	Q4	4	Coronavirus	Poland
588	64	B	Female	35	Poland	B36	Q5	1	Coronavirus	Poland
719	64	B	Female	35	Poland	B36	Q6	3	Coronavirus	Poland
850	64	B	Female	35	Poland	B36	Q7	1	Coronavirus	Poland
981	64	B	Female	35	Poland	B36	Q8	1	Coronavirus	Poland
1112	64	B	Female	35	Poland	B36	Q9	1	Coronavirus	Poland
1243	64	B	Female	35	Poland	B36	Q10	1	Coronavirus	Poland
1374	64	B	Female	35	Poland	B36	Q11	1	Non coronavirus	Poland
1505	64	B	Female	35	Poland	B36	Q12	1	Non coronavirus	Poland
1636	64	B	Female	35	Poland	B36	Q13	1	Non coronavirus	Poland
1767	64	B	Female	35	Poland	B36	Q14	1	Non coronavirus	Poland
1898	64	B	Female	35	Poland	B36	Q15	1	Non coronavirus	Poland
2029	64	B	Female	35	Poland	B36	Q16	1	Non coronavirus	Poland
2160	64	B	Female	35	Poland	B36	Q17	1	Non coronavirus	Poland
2291	64	B	Female	35	Poland	B36	Q18	1	Non coronavirus	Poland
2422	64	B	Female	35	Poland	B36	Q19	1	Non coronavirus	Poland
2553	64	B	Female	35	Poland	B36	Q20	1	Non coronavirus	Poland
2684	64	B	Female	35	Poland	B36	Q21	1	Not meme	Poland
2815	64	B	Female	35	Poland	B36	Q22	1	Not meme	Poland
2946	64	B	Female	35	Poland	B36	Q23	1	Not meme	Poland
3077	64	B	Female	35	Poland	B36	Q24	1	Not meme	Poland
3208	64	B	Female	35	Poland	B36	Q25	1	Not meme	Poland
3339	64	B	Female	35	Poland	B36	Q26	1	Not meme	Poland
3470	64	B	Female	35	Poland	B36	Q27	1	Not meme	Poland
3601	64	B	Female	35	Poland	B36	Q28	1	Not meme	Poland
3732	64	B	Female	35	Poland	B36	Q29	1	Not meme	Poland
3863	64	B	Female	35	Poland	B36	Q30	1	Not meme	Poland
65	65	B	Female	40	Australia	B37	Q1	3	Coronavirus	NonPoland
196	65	B	Female	40	Australia	B37	Q2	1	Coronavirus	NonPoland
327	65	B	Female	40	Australia	B37	Q3	2	Coronavirus	NonPoland
458	65	B	Female	40	Australia	B37	Q4	2	Coronavirus	NonPoland
589	65	B	Female	40	Australia	B37	Q5	1	Coronavirus	NonPoland
720	65	B	Female	40	Australia	B37	Q6	4	Coronavirus	NonPoland
851	65	B	Female	40	Australia	B37	Q7	2	Coronavirus	NonPoland
982	65	B	Female	40	Australia	B37	Q8	1	Coronavirus	NonPoland
1113	65	B	Female	40	Australia	B37	Q9	1	Coronavirus	NonPoland
1244	65	B	Female	40	Australia	B37	Q10	1	Coronavirus	NonPoland
1375	65	B	Female	40	Australia	B37	Q11	1	Non coronavirus	NonPoland
1506	65	B	Female	40	Australia	B37	Q12	2	Non coronavirus	NonPoland
1637	65	B	Female	40	Australia	B37	Q13	1	Non coronavirus	NonPoland
1768	65	B	Female	40	Australia	B37	Q14	1	Non coronavirus	NonPoland
1899	65	B	Female	40	Australia	B37	Q15	2	Non coronavirus	NonPoland
2030	65	B	Female	40	Australia	B37	Q16	4	Non coronavirus	NonPoland
2161	65	B	Female	40	Australia	B37	Q17	3	Non coronavirus	NonPoland
2292	65	B	Female	40	Australia	B37	Q18	5	Non coronavirus	NonPoland
2423	65	B	Female	40	Australia	B37	Q19	1	Non coronavirus	NonPoland
2554	65	B	Female	40	Australia	B37	Q20	1	Non coronavirus	NonPoland
2685	65	B	Female	40	Australia	B37	Q21	1	Not meme	NonPoland
2816	65	B	Female	40	Australia	B37	Q22	1	Not meme	NonPoland
2947	65	B	Female	40	Australia	B37	Q23	3	Not meme	NonPoland
3078	65	B	Female	40	Australia	B37	Q24	1	Not meme	NonPoland
3209	65	B	Female	40	Australia	B37	Q25	1	Not meme	NonPoland
3340	65	B	Female	40	Australia	B37	Q26	1	Not meme	NonPoland
3471	65	B	Female	40	Australia	B37	Q27	1	Not meme	NonPoland
3602	65	B	Female	40	Australia	B37	Q28	1	Not meme	NonPoland
3733	65	B	Female	40	Australia	B37	Q29	1	Not meme	NonPoland
3864	65	B	Female	40	Australia	B37	Q30	1	Not meme	NonPoland
66	66	B	Female	18	Poland	B38	Q1	2	Coronavirus	Poland
197	66	B	Female	18	Poland	B38	Q2	2	Coronavirus	Poland
328	66	B	Female	18	Poland	B38	Q3	3	Coronavirus	Poland
459	66	B	Female	18	Poland	B38	Q4	5	Coronavirus	Poland
590	66	B	Female	18	Poland	B38	Q5	3	Coronavirus	Poland
721	66	B	Female	18	Poland	B38	Q6	2	Coronavirus	Poland
852	66	B	Female	18	Poland	B38	Q7	3	Coronavirus	Poland
983	66	B	Female	18	Poland	B38	Q8	2	Coronavirus	Poland
1114	66	B	Female	18	Poland	B38	Q9	4	Coronavirus	Poland
1245	66	B	Female	18	Poland	B38	Q10	5	Coronavirus	Poland
1376	66	B	Female	18	Poland	B38	Q11	1	Non coronavirus	Poland
1507	66	B	Female	18	Poland	B38	Q12	1	Non coronavirus	Poland
1638	66	B	Female	18	Poland	B38	Q13	1	Non coronavirus	Poland
1769	66	B	Female	18	Poland	B38	Q14	3	Non coronavirus	Poland
1900	66	B	Female	18	Poland	B38	Q15	2	Non coronavirus	Poland
2031	66	B	Female	18	Poland	B38	Q16	5	Non coronavirus	Poland
2162	66	B	Female	18	Poland	B38	Q17	5	Non coronavirus	Poland
2293	66	B	Female	18	Poland	B38	Q18	1	Non coronavirus	Poland
2424	66	B	Female	18	Poland	B38	Q19	1	Non coronavirus	Poland
2555	66	B	Female	18	Poland	B38	Q20	5	Non coronavirus	Poland
2686	66	B	Female	18	Poland	B38	Q21	1	Not meme	Poland
2817	66	B	Female	18	Poland	B38	Q22	1	Not meme	Poland
2948	66	B	Female	18	Poland	B38	Q23	1	Not meme	Poland
3079	66	B	Female	18	Poland	B38	Q24	1	Not meme	Poland
3210	66	B	Female	18	Poland	B38	Q25	1	Not meme	Poland
3341	66	B	Female	18	Poland	B38	Q26	1	Not meme	Poland
3472	66	B	Female	18	Poland	B38	Q27	1	Not meme	Poland
3603	66	B	Female	18	Poland	B38	Q28	1	Not meme	Poland
3734	66	B	Female	18	Poland	B38	Q29	1	Not meme	Poland
3865	66	B	Female	18	Poland	B38	Q30	1	Not meme	Poland
67	67	B	Male	28	Poland	B39	Q1	4	Coronavirus	Poland
198	67	B	Male	28	Poland	B39	Q2	1	Coronavirus	Poland
329	67	B	Male	28	Poland	B39	Q3	2	Coronavirus	Poland
460	67	B	Male	28	Poland	B39	Q4	3	Coronavirus	Poland
591	67	B	Male	28	Poland	B39	Q5	1	Coronavirus	Poland
722	67	B	Male	28	Poland	B39	Q6	3	Coronavirus	Poland
853	67	B	Male	28	Poland	B39	Q7	1	Coronavirus	Poland
984	67	B	Male	28	Poland	B39	Q8	3	Coronavirus	Poland
1115	67	B	Male	28	Poland	B39	Q9	4	Coronavirus	Poland
1246	67	B	Male	28	Poland	B39	Q10	2	Coronavirus	Poland
1377	67	B	Male	28	Poland	B39	Q11	1	Non coronavirus	Poland
1508	67	B	Male	28	Poland	B39	Q12	1	Non coronavirus	Poland
1639	67	B	Male	28	Poland	B39	Q13	2	Non coronavirus	Poland
1770	67	B	Male	28	Poland	B39	Q14	1	Non coronavirus	Poland
1901	67	B	Male	28	Poland	B39	Q15	1	Non coronavirus	Poland
2032	67	B	Male	28	Poland	B39	Q16	2	Non coronavirus	Poland
2163	67	B	Male	28	Poland	B39	Q17	1	Non coronavirus	Poland
2294	67	B	Male	28	Poland	B39	Q18	1	Non coronavirus	Poland
2425	67	B	Male	28	Poland	B39	Q19	2	Non coronavirus	Poland
2556	67	B	Male	28	Poland	B39	Q20	3	Non coronavirus	Poland
2687	67	B	Male	28	Poland	B39	Q21	1	Not meme	Poland
2818	67	B	Male	28	Poland	B39	Q22	1	Not meme	Poland
2949	67	B	Male	28	Poland	B39	Q23	1	Not meme	Poland
3080	67	B	Male	28	Poland	B39	Q24	1	Not meme	Poland
3211	67	B	Male	28	Poland	B39	Q25	1	Not meme	Poland
3342	67	B	Male	28	Poland	B39	Q26	1	Not meme	Poland
3473	67	B	Male	28	Poland	B39	Q27	1	Not meme	Poland
3604	67	B	Male	28	Poland	B39	Q28	1	Not meme	Poland
3735	67	B	Male	28	Poland	B39	Q29	1	Not meme	Poland
3866	67	B	Male	28	Poland	B39	Q30	1	Not meme	Poland
32	32	B	Female	24	Poland	B4	Q1	5	Coronavirus	Poland
163	32	B	Female	24	Poland	B4	Q2	1	Coronavirus	Poland
294	32	B	Female	24	Poland	B4	Q3	1	Coronavirus	Poland
425	32	B	Female	24	Poland	B4	Q4	3	Coronavirus	Poland
556	32	B	Female	24	Poland	B4	Q5	1	Coronavirus	Poland
687	32	B	Female	24	Poland	B4	Q6	4	Coronavirus	Poland
818	32	B	Female	24	Poland	B4	Q7	1	Coronavirus	Poland
949	32	B	Female	24	Poland	B4	Q8	3	Coronavirus	Poland
1080	32	B	Female	24	Poland	B4	Q9	4	Coronavirus	Poland
1211	32	B	Female	24	Poland	B4	Q10	1	Coronavirus	Poland
1342	32	B	Female	24	Poland	B4	Q11	3	Non coronavirus	Poland
1473	32	B	Female	24	Poland	B4	Q12	1	Non coronavirus	Poland
1604	32	B	Female	24	Poland	B4	Q13	1	Non coronavirus	Poland
1735	32	B	Female	24	Poland	B4	Q14	3	Non coronavirus	Poland
1866	32	B	Female	24	Poland	B4	Q15	2	Non coronavirus	Poland
1997	32	B	Female	24	Poland	B4	Q16	4	Non coronavirus	Poland
2128	32	B	Female	24	Poland	B4	Q17	2	Non coronavirus	Poland
2259	32	B	Female	24	Poland	B4	Q18	1	Non coronavirus	Poland
2390	32	B	Female	24	Poland	B4	Q19	2	Non coronavirus	Poland
2521	32	B	Female	24	Poland	B4	Q20	4	Non coronavirus	Poland
2652	32	B	Female	24	Poland	B4	Q21	1	Not meme	Poland
2783	32	B	Female	24	Poland	B4	Q22	1	Not meme	Poland
2914	32	B	Female	24	Poland	B4	Q23	1	Not meme	Poland
3045	32	B	Female	24	Poland	B4	Q24	1	Not meme	Poland
3176	32	B	Female	24	Poland	B4	Q25	1	Not meme	Poland
3307	32	B	Female	24	Poland	B4	Q26	1	Not meme	Poland
3438	32	B	Female	24	Poland	B4	Q27	1	Not meme	Poland
3569	32	B	Female	24	Poland	B4	Q28	1	Not meme	Poland
3700	32	B	Female	24	Poland	B4	Q29	1	Not meme	Poland
3831	32	B	Female	24	Poland	B4	Q30	1	Not meme	Poland
68	68	B	Female	20	Poland	B40	Q1	4	Coronavirus	Poland
199	68	B	Female	20	Poland	B40	Q2	3	Coronavirus	Poland
330	68	B	Female	20	Poland	B40	Q3	2	Coronavirus	Poland
461	68	B	Female	20	Poland	B40	Q4	2	Coronavirus	Poland
592	68	B	Female	20	Poland	B40	Q5	2	Coronavirus	Poland
723	68	B	Female	20	Poland	B40	Q6	5	Coronavirus	Poland
854	68	B	Female	20	Poland	B40	Q7	2	Coronavirus	Poland
985	68	B	Female	20	Poland	B40	Q8	2	Coronavirus	Poland
1116	68	B	Female	20	Poland	B40	Q9	5	Coronavirus	Poland
1247	68	B	Female	20	Poland	B40	Q10	4	Coronavirus	Poland
1378	68	B	Female	20	Poland	B40	Q11	2	Non coronavirus	Poland
1509	68	B	Female	20	Poland	B40	Q12	2	Non coronavirus	Poland
1640	68	B	Female	20	Poland	B40	Q13	5	Non coronavirus	Poland
1771	68	B	Female	20	Poland	B40	Q14	3	Non coronavirus	Poland
1902	68	B	Female	20	Poland	B40	Q15	1	Non coronavirus	Poland
2033	68	B	Female	20	Poland	B40	Q16	4	Non coronavirus	Poland
2164	68	B	Female	20	Poland	B40	Q17	5	Non coronavirus	Poland
2295	68	B	Female	20	Poland	B40	Q18	1	Non coronavirus	Poland
2426	68	B	Female	20	Poland	B40	Q19	2	Non coronavirus	Poland
2557	68	B	Female	20	Poland	B40	Q20	5	Non coronavirus	Poland
2688	68	B	Female	20	Poland	B40	Q21	1	Not meme	Poland
2819	68	B	Female	20	Poland	B40	Q22	2	Not meme	Poland
2950	68	B	Female	20	Poland	B40	Q23	3	Not meme	Poland
3081	68	B	Female	20	Poland	B40	Q24	4	Not meme	Poland
3212	68	B	Female	20	Poland	B40	Q25	1	Not meme	Poland
3343	68	B	Female	20	Poland	B40	Q26	1	Not meme	Poland
3474	68	B	Female	20	Poland	B40	Q27	1	Not meme	Poland
3605	68	B	Female	20	Poland	B40	Q28	1	Not meme	Poland
3736	68	B	Female	20	Poland	B40	Q29	1	Not meme	Poland
3867	68	B	Female	20	Poland	B40	Q30	2	Not meme	Poland
69	69	B	Male	31	Australia	B41	Q1	3	Coronavirus	NonPoland
200	69	B	Male	31	Australia	B41	Q2	1	Coronavirus	NonPoland
331	69	B	Male	31	Australia	B41	Q3	1	Coronavirus	NonPoland
462	69	B	Male	31	Australia	B41	Q4	2	Coronavirus	NonPoland
593	69	B	Male	31	Australia	B41	Q5	1	Coronavirus	NonPoland
724	69	B	Male	31	Australia	B41	Q6	3	Coronavirus	NonPoland
855	69	B	Male	31	Australia	B41	Q7	1	Coronavirus	NonPoland
986	69	B	Male	31	Australia	B41	Q8	1	Coronavirus	NonPoland
1117	69	B	Male	31	Australia	B41	Q9	2	Coronavirus	NonPoland
1248	69	B	Male	31	Australia	B41	Q10	5	Coronavirus	NonPoland
1379	69	B	Male	31	Australia	B41	Q11	1	Non coronavirus	NonPoland
1510	69	B	Male	31	Australia	B41	Q12	1	Non coronavirus	NonPoland
1641	69	B	Male	31	Australia	B41	Q13	1	Non coronavirus	NonPoland
1772	69	B	Male	31	Australia	B41	Q14	1	Non coronavirus	NonPoland
1903	69	B	Male	31	Australia	B41	Q15	1	Non coronavirus	NonPoland
2034	69	B	Male	31	Australia	B41	Q16	3	Non coronavirus	NonPoland
2165	69	B	Male	31	Australia	B41	Q17	1	Non coronavirus	NonPoland
2296	69	B	Male	31	Australia	B41	Q18	1	Non coronavirus	NonPoland
2427	69	B	Male	31	Australia	B41	Q19	1	Non coronavirus	NonPoland
2558	69	B	Male	31	Australia	B41	Q20	1	Non coronavirus	NonPoland
2689	69	B	Male	31	Australia	B41	Q21	1	Not meme	NonPoland
2820	69	B	Male	31	Australia	B41	Q22	1	Not meme	NonPoland
2951	69	B	Male	31	Australia	B41	Q23	1	Not meme	NonPoland
3082	69	B	Male	31	Australia	B41	Q24	1	Not meme	NonPoland
3213	69	B	Male	31	Australia	B41	Q25	1	Not meme	NonPoland
3344	69	B	Male	31	Australia	B41	Q26	1	Not meme	NonPoland
3475	69	B	Male	31	Australia	B41	Q27	1	Not meme	NonPoland
3606	69	B	Male	31	Australia	B41	Q28	1	Not meme	NonPoland
3737	69	B	Male	31	Australia	B41	Q29	1	Not meme	NonPoland
3868	69	B	Male	31	Australia	B41	Q30	1	Not meme	NonPoland
70	70	B	Male	30	Australia	B42	Q1	2	Coronavirus	NonPoland
201	70	B	Male	30	Australia	B42	Q2	2	Coronavirus	NonPoland
332	70	B	Male	30	Australia	B42	Q3	4	Coronavirus	NonPoland
463	70	B	Male	30	Australia	B42	Q4	2	Coronavirus	NonPoland
594	70	B	Male	30	Australia	B42	Q5	5	Coronavirus	NonPoland
725	70	B	Male	30	Australia	B42	Q6	2	Coronavirus	NonPoland
856	70	B	Male	30	Australia	B42	Q7	4	Coronavirus	NonPoland
987	70	B	Male	30	Australia	B42	Q8	2	Coronavirus	NonPoland
1118	70	B	Male	30	Australia	B42	Q9	4	Coronavirus	NonPoland
1249	70	B	Male	30	Australia	B42	Q10	2	Coronavirus	NonPoland
1380	70	B	Male	30	Australia	B42	Q11	1	Non coronavirus	NonPoland
1511	70	B	Male	30	Australia	B42	Q12	1	Non coronavirus	NonPoland
1642	70	B	Male	30	Australia	B42	Q13	2	Non coronavirus	NonPoland
1773	70	B	Male	30	Australia	B42	Q14	3	Non coronavirus	NonPoland
1904	70	B	Male	30	Australia	B42	Q15	1	Non coronavirus	NonPoland
2035	70	B	Male	30	Australia	B42	Q16	3	Non coronavirus	NonPoland
2166	70	B	Male	30	Australia	B42	Q17	2	Non coronavirus	NonPoland
2297	70	B	Male	30	Australia	B42	Q18	3	Non coronavirus	NonPoland
2428	70	B	Male	30	Australia	B42	Q19	1	Non coronavirus	NonPoland
2559	70	B	Male	30	Australia	B42	Q20	3	Non coronavirus	NonPoland
2690	70	B	Male	30	Australia	B42	Q21	1	Not meme	NonPoland
2821	70	B	Male	30	Australia	B42	Q22	1	Not meme	NonPoland
2952	70	B	Male	30	Australia	B42	Q23	1	Not meme	NonPoland
3083	70	B	Male	30	Australia	B42	Q24	1	Not meme	NonPoland
3214	70	B	Male	30	Australia	B42	Q25	1	Not meme	NonPoland
3345	70	B	Male	30	Australia	B42	Q26	1	Not meme	NonPoland
3476	70	B	Male	30	Australia	B42	Q27	1	Not meme	NonPoland
3607	70	B	Male	30	Australia	B42	Q28	1	Not meme	NonPoland
3738	70	B	Male	30	Australia	B42	Q29	1	Not meme	NonPoland
3869	70	B	Male	30	Australia	B42	Q30	1	Not meme	NonPoland
71	71	B	Female	40	Poland	B43	Q1	4	Coronavirus	Poland
202	71	B	Female	40	Poland	B43	Q2	3	Coronavirus	Poland
333	71	B	Female	40	Poland	B43	Q3	3	Coronavirus	Poland
464	71	B	Female	40	Poland	B43	Q4	4	Coronavirus	Poland
595	71	B	Female	40	Poland	B43	Q5	3	Coronavirus	Poland
726	71	B	Female	40	Poland	B43	Q6	4	Coronavirus	Poland
857	71	B	Female	40	Poland	B43	Q7	3	Coronavirus	Poland
988	71	B	Female	40	Poland	B43	Q8	5	Coronavirus	Poland
1119	71	B	Female	40	Poland	B43	Q9	3	Coronavirus	Poland
1250	71	B	Female	40	Poland	B43	Q10	3	Coronavirus	Poland
1381	71	B	Female	40	Poland	B43	Q11	4	Non coronavirus	Poland
1512	71	B	Female	40	Poland	B43	Q12	3	Non coronavirus	Poland
1643	71	B	Female	40	Poland	B43	Q13	1	Non coronavirus	Poland
1774	71	B	Female	40	Poland	B43	Q14	4	Non coronavirus	Poland
1905	71	B	Female	40	Poland	B43	Q15	2	Non coronavirus	Poland
2036	71	B	Female	40	Poland	B43	Q16	4	Non coronavirus	Poland
2167	71	B	Female	40	Poland	B43	Q17	3	Non coronavirus	Poland
2298	71	B	Female	40	Poland	B43	Q18	3	Non coronavirus	Poland
2429	71	B	Female	40	Poland	B43	Q19	3	Non coronavirus	Poland
2560	71	B	Female	40	Poland	B43	Q20	5	Non coronavirus	Poland
2691	71	B	Female	40	Poland	B43	Q21	1	Not meme	Poland
2822	71	B	Female	40	Poland	B43	Q22	2	Not meme	Poland
2953	71	B	Female	40	Poland	B43	Q23	3	Not meme	Poland
3084	71	B	Female	40	Poland	B43	Q24	2	Not meme	Poland
3215	71	B	Female	40	Poland	B43	Q25	1	Not meme	Poland
3346	71	B	Female	40	Poland	B43	Q26	2	Not meme	Poland
3477	71	B	Female	40	Poland	B43	Q27	2	Not meme	Poland
3608	71	B	Female	40	Poland	B43	Q28	1	Not meme	Poland
3739	71	B	Female	40	Poland	B43	Q29	2	Not meme	Poland
3870	71	B	Female	40	Poland	B43	Q30	1	Not meme	Poland
72	72	B	Male	33	Australia	B44	Q1	4	Coronavirus	NonPoland
203	72	B	Male	33	Australia	B44	Q2	2	Coronavirus	NonPoland
334	72	B	Male	33	Australia	B44	Q3	3	Coronavirus	NonPoland
465	72	B	Male	33	Australia	B44	Q4	3	Coronavirus	NonPoland
596	72	B	Male	33	Australia	B44	Q5	2	Coronavirus	NonPoland
727	72	B	Male	33	Australia	B44	Q6	2	Coronavirus	NonPoland
858	72	B	Male	33	Australia	B44	Q7	2	Coronavirus	NonPoland
989	72	B	Male	33	Australia	B44	Q8	2	Coronavirus	NonPoland
1120	72	B	Male	33	Australia	B44	Q9	4	Coronavirus	NonPoland
1251	72	B	Male	33	Australia	B44	Q10	3	Coronavirus	NonPoland
1382	72	B	Male	33	Australia	B44	Q11	2	Non coronavirus	NonPoland
1513	72	B	Male	33	Australia	B44	Q12	2	Non coronavirus	NonPoland
1644	72	B	Male	33	Australia	B44	Q13	1	Non coronavirus	NonPoland
1775	72	B	Male	33	Australia	B44	Q14	2	Non coronavirus	NonPoland
1906	72	B	Male	33	Australia	B44	Q15	2	Non coronavirus	NonPoland
2037	72	B	Male	33	Australia	B44	Q16	4	Non coronavirus	NonPoland
2168	72	B	Male	33	Australia	B44	Q17	2	Non coronavirus	NonPoland
2299	72	B	Male	33	Australia	B44	Q18	1	Non coronavirus	NonPoland
2430	72	B	Male	33	Australia	B44	Q19	2	Non coronavirus	NonPoland
[truncated: 1,931 more rows]

## Sheet: Description
In sheets "test1" , "test2", "test3" are raw results from questionnaire
GLMM analysis in on data from sheet "long_format". Below are given descriptions of variables
ID_case	identity of record
ID_row	identity of row
test	test identity
Gender	sex of a participant
Age	age of a participant
Country	country of living
ID	Identity of participant
variable	identity of a question
value	comicality score
Meme	type of scored image
Geogr	countries grouped into two types: Poland and non-Poland
