# Supplementary material for: COVID-19 in Memes: The Adaptive Response of Societies to the Pandemic?
Source: Int J Environ Res Public Health. 2022 Oct 10;19(19):12969. doi: 10.3390/ijerph191912969 (PMC9566158; doi:10.3390/ijerph191912969)
Supplement: Supplementary file 1 [file ijerph-19-12969-s001.zip › ijerph-1941197-supplementary/File S5. coronavirus_memes_cleaned.txt]

Experts say deadly Wuhan virus can by killed by alcohol and high temperatures, Oh, you gotta be shitting me, Corona
Coronavirus lockdown, How inroverts think it will be, How extroverts think it will be, How the media thinks it will be, How it actually is
New years day looking forward to twenty twenty, three months later
Making meme about China getting the plague, Spread of deadly coronavirus, Map revelas spread of killer bug, The plague is now in the US, Screwd
I love it already!, twenty twenty could not possibly be that bad, WWIII, Australia burning, Australia flooding, Coronavirus, Kobe Bryant's death, It's only January
Best coronavirus meme yet Imao, Texas nineteen fourty five LIVE, Breaking news, Chuck Norris has been exposed to Coronavirus (COVID-nineteen), The virus is now in quarantine for 14 days
I am feeling tragically unchic for not owning a tie-dye sweat suit.
China spent the crucial first days of the Wuhan coronavirus outbreak arresting people who posted about it online and threatening journalists, Start tackling the problem immediately or draw 25
All the humans are dead, Jim!, But did you notice how clean their butts were?
People born in March April in the coming weeks, Happy birthday to me.
Everyone, I said freeze!, Person with coronavirus, I am just going for a world tour
Media  coronavirus!, Stock market crashing!, Oil war in Saudi!, Seniors facetiming in for virtual prom
How to properly greet someone during the coronavirus outbreak
Me thinking back on the last five days., Boy that escalated quickly, I mean, that really got out of hand fast!
twenty twenty is here…but you realize that seventeen twenty, eighteen twenty and nineteen twenty had a massive plague outbreaks, Looks like plague's back on the menu boys!
Coronavirus  infects Tom Hanks, Everyone
The government…, Time to reopen the economy
I may not show it but my body felt very weird after I met that tourist from Wuhan, China
Fashion in twenty twenty, January, February, March, April
If coronavirus was a person, All student organisations, societies, teams, groups, and clubs are henceforth disbanded., All quidditch matches are hereby cancelled., Boys and girls are not permitted to be within 8 inches of each other.
Me after hearing someone cough on my eight dollar round trip flight to Italy
Ask hilton about my diamond status, not be a total douchebag, My travel plans, These are the coronavirus meme you need to survive the travel ban, Elite travel bloggers right now
Even the emojis are very particular about the corona virus
When you chiling in class and the Chinese kid next to you starts coughing, We are all gonna die!
The corona virus.., We are meant to die from climate change, Aussie Stuff for Aussies, Boris Johnson's Coronavirus policy., Some of you may die, but it is a sacrifice I am willing to make, Working from home is not that bad, sloane @skipper
When you find out your daily lifestyle is actually called quarantine, six six AM Mar, twenty twenty Twitter for Android
Even simran knows the importance of sanitizing…, staysafefromcoronavirus MemeMe, Corona masks in twenty04.., What foresight!, mainhoonna
Have you been mis-sold ppe?
All the students on their webcams at eight in the morning waiting for class to start
Me reading about coronavirus thirty seconds after I swore I would not read about coronavirus anymore
Students, You have freed us!, Coronavirus, Oh, I wouldn't say freed, more like under new management.
Isolation time with the family., What could go wrong?
Do not travel, do not socialise, stay inside  coronavirus lockdown rules, Normal people, Gamers
Laughing at corona meme like, February, March first, Last week, This morning, A little later this morning
CNN  Alcohol kills coronavirus, Me , No handshakes!, Haven't you heard of corona!?, Save from corona virus infection, Modi Ji, Yum!, Love green swoots, There are not many., Though
Government  Stay inside, Half of the US population , Catch me outside how bow dat?
twenty twenty starts, Iran and USA , Australia , Venice  made with mematic, China  I am sick, When you ralize that twenty twenty has eleven more months  Mom come pick me up I am scared
Been thinking about life and mortality today.,  I would rather die gloriously in battle than from a virus., In a way it does not matter., But it kinda does, Good morning to everyone except those hoping I die from Corona Virus., You know who you are.
As soon as quarantine is over , My nail technician, Me
Corona beer changes their name to avoid association with the corona virus outbreak
Bill Gates when he gets a new vaccine patent , Oh boy here I go killing again
Pattinson's 'Batman' will be 'so raw' and 'not sanitized', says cast member Peter Sarsgaard, The last thing the world wants right now is raw, unsanitized bat., Every coronavirus press conference, Okay, should not take long.,  Between an hour and, um, 11 months.
Americans when the coronavirus was only in other countries, Americans after the first case of communinty-spread coronavirus hit the United States, (chuckl) I am in danger
Outbreaks  cases vs. Deaths, In the final days of hummanity, when the last person is left, the final meme will in fact be a coronavirus meme., Cases, Deaths, Coronavirus meme, Ebola, twentynineteen-nCoV Coronavirus, SARS, MERS
You got a friend in me reacts only…, When class of twenty twenty realize that they will not ever see their friends again due to the coronavirus…, So long, partner.
Corona-virus can be killed by alcohol, Adults, Kids, Guess I will die
Literally any mask, Everyone, Hand washing, disinfection, contact avoidance, The Guardian
Me and the squad tryna catch the corona virus so we can skip work
Sorry, we are short on masks.
Go go corona
Choose your quarantine house, Little Stinker & Silly Goose, Rand & Rand, Todd & Jeff, Nance & Rand
Home schooling day one , We are eleven mins in and all going well
Coronavirus  spreads, Me realizing my shirts is made in China , Get this siht off me!!
Fear of coronavirus is on the decline?, Release the murder hornets.
Me forgetting I had degenerate anime shit behind me on webcam , The teacher, My friends, The white girls, Other weebs
Lets see who is really behind COVID-nineteen, ZOOM
Me with symptoms laughing at coronavirus meme
We are in a pandemic
Me when I catch the China virus , Bravo six, going to the hospital.
All of a sudden, Everybody has become sheldon
Me making meme about the coronavirus, Fuck, The coronavirus
Celebrities singing imagine, All of us
Look at all these coronavirus meme, They are almost worse than the actual virus
seventeen twenty Plague, eighteen twenty Cholera Outbreak, nineteen Bubonic Plague, twenty twenty Coronavirus, Coincidence, I think not
Coronavirus level , If he dies, we are all screwed
Me after I eat all of my quarantine snacks in one night
When you are laughing at all the corona meme but the laughing suddenly turns into coughing
Teacher  Why are you late?, Me  Traffic, Teacher  But it is an online class, Fuck
Covid nineteen forces self isolation, More time for d&d!, Group is made of police officer, warehouse worker, grocery clerk, and Amazon delivery driver, Group is made of police officer, warehouse worker, grocery clerk, and Amazon delivery driver
Millenials everyday  I want to die, Millenials when a virus hits;
When you leave your family to go buy groceries and toilet paper.
Corona virus meme are spreading faster than corona virus, Corona
In the year twenty twenty humanity was threatened with extinction, Panic spread across the planet like never before, What were you doing grandpa?, Just sending meme to friends and stuff
(So how is twenty twenty?, Oh There was a virus outbreak, And Kobe Bryant died, And Australia was on fire, But the meme are great
On YouTube watching this woman make face mask with her bra for coronavirus so I decided I was going to make some with my old bras I cannot see and I cannot breathe
The coronavirus, Me, My concerns and control
News , Coronavirus is a serious threat, Acs Rec Room , We are closing our doors until further notice
A day may come where I get sick, but it will not be this day.
Forget the virus, We are all gonna die tomorrow at two, Pinpoint forecast
A photographer took pictures of people before and after telling them they had coronavirus
Meanwhile, inside the fridge
A year from now you will be laughing about this virus, Not all of you, obviosuly
Coronavirus meme, Coronavirus finally giving us the perfect excuse to say this line if aliens show up…, I am sorry, Earth is closed today
Stay home, Unless you want to be intubated by a psychiatrist
Covid nineteen symptoms include lack of taste, Dudes w Breitling watches
When people make meme instead of being scared
Do not let the government fool you with this quarantine, They only want you to stay home so they can change the batteries in the birds
It is no longer 5 o'clock somewhere, it is twenty twenty everywhere, so drink whenever you want.
Coronavirus at 10.01, This is always really scary part for me, Yes!, Night time
God bless nessisary workers out in this quarantine., Just remember stay healthy and tweet wosh u hand, Jerry continues to spread the coronavirus, Jerry sneezes without covering its nose
What are the symptoms this scary coronavirus!!???, How do I protect myself?, What is coronavirus?, I am from Hubei, China, I could not sleep since last night
Covid nineteen, Should you go out?, Are you young?, No, Stay at home, Yes, Do you have a good immune system?, No, Stay at home, Yes, Do not be stupid you can still transmit., Stay at home
Coronavirus only kills seniors., Junior developers
Created a meme for all you parents who are having to, Homeschooling  imagined, Homeschooling  reality
I am no longer using stoplights., It is the goverments way of trying to tell me what I do with my own car and I am not going to be controlled, You are sheep if you use stoplights, Other people are not my responsibility, they should look out and make sure I am not coming!, Some people think we should wear masks, Some people think we should not wear masks, Human consciousness was a mistake
Do not socialize with people due to Corona virus., Le introverts like us , Cannot step outside because of coronavirus, Extroverts
I have played enough Plague Inc to know where this Corona Virus is heading…, We are all already infected
Where is Waldo?, Social distancing edition
Recently there is a very hot virus
Normal sick people  stays in bed, People with Coronavirus  Spread it across the whole canvas., Nice and even
Chance a virus with a ninety nine point ninety seven percent recovery rate, FALSE, Alter my DNA from an experimental vaccine, with NO liability, from a corrupt industry
me when I call it Tar-jay instead of Target, me when I call it COVID-nineteen instead of the rona
Chuck Norris has been exposed to the coronavirus, The virus is now in quarantine for the next two weeks
When the national hockey league returns, winner gets this…
Me and my social skills, March twenty twenty, March twenty twenty one
My fall plans, The delta variant
Who led the digital transformation of your company?,   Chief Executive Officer,   Chief Technology Officer,   COVID-nineteen
Well it is quarantine day, again…
Corona Lisa
France says ibuprofen may aggravate coronavirus. Experts say more evidence is needed, military doctors
… could be infecting me!
I am no expert on COVID-nineteen but this is the Cure
new siracha hand sanitizer not only will it kill germs but it will stop you touching your eyes, face and other places a second time
There is a right and wrong way to wear a mask and that distinction is not hard to make., It is a scarf, It is an earring, It is a mask
It is for your own good. You have got to stop touching your face.
H1N1 Virus, - United States Cases - sixty point eight million, - Panic level - zero, - China blamed -, COVID nineteen, -United States Cases - four point six million (to date eight one twenty), - Panic level - mass hysteria United States closed, - Trump blamed -, Which of these presidents gave a three point seven million grant to Wuhan labs?
Me last year: Well it is only one birthday in lockdown!, Covid-nineteen this year:, He he, Hiya, Hb hun, Hey girl
Day eighteen of lock down. Filled the dog with helium.
Go GAGA - But at home!
You get to homeschool!, and you get to homeschool!, everybody gets to homeschool!
Day one without Casinos
Covid-nineteen: exists, Plague Doctors:, Toilet paper will not save you
False, Just because thousands of independent Doctors are saying that hydrocyhloroquine cures all Covid-nineteen patients, it is not valid until we have a major study done., As soon as the covid-nineteen vaccine is manufactured it must be immediately delivered to health care professionals world wide for immediate human injection.: Proper studies can be performed later
The covid-nineteen death rate without a vaccine is lower than the flu death rate with a vaccine. - Bryan Matti
My name is William Campbell, in twenty fifteen I won the Nobel prize in medicine for the discovery of Ivermectin. It cures many diseases including Covid-nineteen. The fake news and big pharma want you to live in fear. Fauci will not promote Ivermectin because he is the little parasite it destroys.
Wash your hands like you are washing Jason Memoa
Me laughing at coronavirus memes, (Laughing), Me still having to show up to work, actually concerned about coronavirus, (Crying) 
When you work at a bank and two guys with mask come in but they are just robbing the place
getting ready in the morning because your job will not close in the middle of a pandemic
There is a possibility that British Columbians could be living in a post-pandemic world by the summer.
COVID-nineteen Vaccine, Before vaccine, After vaccine, Fake
Society thanking me for staying at home, Me, an introvert
Virus, Corona virus, Covid-nineteen, Boomer remover
Moonshine? Hell naw officer.., We making hand sanitizer!
Muhyiddin: Please stay at home, Malaysians: go yumcha with friends, ask workers go office do nothing, gather to pray, Muhyiddin:
Someone say corona virus?, Ready for vaccines anyone?
When you open another COVID-nineteen MASSMAIL from President Tim Killeen and Chancellor Jones, I am ready to get hurt again
What are we all gonna die from?!, Coronavirus!, What are the symptoms?!, Fever and a cough!, What should we buy?!, All the toilet paper!!!!
Flexing in March twenty nineteen, Flexing in March twenty twenty
leg!, Errbernnn!, Back at bragg
I have almost completed my ninety-day trial of twenty twenty., How do I cancel?
Left, Exit twelve, Getting Covid-nineteen, Taking a class about memes, Me
Unfortunately the tests came back positive for COVID-nineteen. You have coronavirus., That cannot be correct. I have over forty cases of costco water and two hundred rolls of toilet paper.
You know what goes great with the Corona virus?, Lyme disease
Extroverts during quarantine: Let me ouuuuuut!, Introverts during quarantine:
If you feel like a thirty day quarantine is a long time…just remeber, it has been four thousand nine hundred thirteen days since tennessee beat Alabama. 
Did anyone bring any food?
Day one without casinos, check raise three rolls and a sanitizer
Why are the annoying servants staying in my home all day now?
When you leave your family to go and get supplies
Wash your hands like you just shook hands with scott morrison
I thought about telling a COVID nineteen joke but there is a ninety nine point sixty two percent chance you will not get it
twenty nineteen - No fear! We were gonna storm area fifty one!, twenty twenty - Oh My God! A virus with a ninety eight percent survivability rate!
If my grandma was still alive I would not have to worry about covidnineteen because no one would come within five feet due to smell of vick's after she covered me in it
When the five G towers give you COVID-nineteen and you begin emitting your own WiFi.
Social distancing world champion
Dear novel coronavirus, You will pay dearly for this!
Fight coronavirus!, Eat five cloves of garlic every day. It does absolutely nothing, but keeps everyone else at a safe distance.
Ordering pizza during a pandemic., Leave it on the doorstep and get the hell outta here.
Social distancing and wearing a mask in public since nineteen seventy eight
Two weeks to flatten the curve!!!, Actually, two months, nah, three months, ok, six months, when there is a vaccine, no, the vaccine is not good enough
Covid-nineteen and chronic illness memes
It is only Tuesday and I already need a drink
Me: So when can we leave our houses next?, Government: It has gonna be may
How is twenty twenty going?, People all over the world:, aaaaaaaaaa, aaaaaa also
Breaking news: covid-nineteen vaccine tests halted as scientists try and find a way to add autism to vaccine
You has to work from home dis month?, Oh darn!
Sometimes I wonder if all of this is happening because I did not forward that message to ten other people, Climate change needs to hire corona virus's publicist.
Everyone: How do we survive without being able to go outside?, Me, with a chronic illness: let me show you how it has done…
Be like Darth Vader:, - wears a mask, - does not visit his son and daughter, - socially and emotionally distant, - follows orders
At the office, work from home
Anti-vax kitten be like I can haz ivermectin
Signs that you are a nurse,  Your fitbit shows twenty thousand steps on workdays and two hundred fifty on days off,  You have researched your symptoms and thought you were dying,  You have napped for twelve hours straight
Anti-covid-nineteen smoothie
Marty, whatever happens do not ever go to twenty twenty
Me saying goodbye to my social life
You said you were sick!, No, I said I have a case of corona
Junior year of college, Covid-nineteen, Work the rest of your life
I am sorry, Earth is closed today.
My cat running errands for me since he cannot get Covid-nineteen
Me waking up at three: zero seven ante meridiem thinking about who ate that bat, Dirty motherfucker
How Americans protect themselves against coronavirus
Coronavirus tip #one hundred thirt seven, Wash your hands like you would wash a grey horse on show day
Before you go out in public, ask yourself: - Is it worth it? - Can I work it? -Can I put my thing down flip it and reverse it?
Coronavirus is a social media, It is a second window
Australia: everyone needs to work from home and achool will be run online, The national broadband network
First day of zoom meetings, Fourteenth day of zoom meetings
Pardon my Lord, but cannot we kill the Potter boy while he is at his home?, As inspiring as I find your blood lust, Bellatrix…We cannot attack the boy as long as he is home
Future grandson hey grandpa want a corona?, me:
Ten years from now you will be watching television and hear…., Did you or a loved one take the covid vaccine? You may be entitled…
Hand-washing technique with soap and water, Is not nobody dope as me; I am dressed so fresh, so clean, So fresh and so clean, Do not think I am so sexy? I am dressed so fresh, so clean, So fresh and so clean
Working hard on a covid-nineteen vaccine… two parts rum, one part creme de menthe…
Wake up sheeple!, The truth is just so damn obvious…., five G cell tower, vaccine based five G chemtrail beam, weaponised five G bat, Covid-nineteen mind control beam, new world order five G activated nano surveillance rolls
Do you wanna drink on facetiiiiime
Covid-nineteen meme geocoin, set, Oh, hi!, I am new here!, Ah, just fyi, I might be a bad guy!, This year will be epic!, Wait!! Can we talk?, The moment you realize your plan failed
People with March birthday
Me and my coworkers logging into all of our meetings remotely for the next couple of weeks
Saving the world in nineteen forty five, Saving the world in twenty twenty
They are never going back to school
Doctor: Protect the ones you love most from coronavirus, Me
