# Supplementary material for: COVID-19 in Memes: The Adaptive Response of Societies to the Pandemic?
Source: Int J Environ Res Public Health. 2022 Oct 10;19(19):12969. doi: 10.3390/ijerph191912969 (PMC9566158; doi:10.3390/ijerph191912969)
Supplement: Supplementary file 1 [file ijerph-19-12969-s001.zip › ijerph-1941197-supplementary/File S6. non_coronavirus_memes_cleaned.txt]

Front Office calls, Teacher yea. I will send him down, Students he could be any one of us
Me showing my mom a funny meme, my mom
Only just begun the meme war has
Hey everybody I am back with the tampons and abortion pills
five am?? Allow me to sing you the song of my people
Are you a birdkeeper?, Because, girl.You have got some great tits!
What are meme and how to use them
Open access meme for copyright-compliant libreens
Yo dawg I heard you like meme, So we put a meme on your meme about your meme, while me meme
Go to wikipedia to check a single fact realize three hours later you know everything about the Soviet Union
When my friends ask if I have time to talk about their problems
This is Sparta
meme, Anyone, Well-researched eloquent interesting journalism
I am a good guy, I am a good guy, I am good, I will find you and your face and comment, Not sure if trolling or just stupid
Send meme
Netflix are you still watching?, Me
Really, really, ridiculously good at recruiting
My face after a fourty eight hour shift
Women deserve equal right and lefts
Banker cat reject your home loan application
Well, the fridge broke so I had to eat everything
Stop trying to make seltzers happen. It is never going to happen
Trump and Clinton watching Jill like, Trump and Clinton watching Jill like, Trump and Clinton watching Jill like
Yes, our system is down, Obviously, we broke it just for fun and to make your day more difficult
Archie must choose between football and music, Archie becomes a capo for his girlfriend's dad' mob, Archie is framed for murder by hiram lodge, his girlfriend's dad former mob boss, Archie tells his fellow inmates about the joys of high school footbal. Archie chose football after all, Netflix you either have not known the triumphs and defeats the epic highs and lows of watching Riverdale. Or yo have, Archie
When you find out you have no money
You said meme would work, I said good meme would work
Everyone chooses a pizza topping, Picks pineapple
When you cut your hair and instantly regret it
Help me I am poor
Being upset WBC is coming, Joining a counter protest, Organizing a counter protest, Using meme to ignore the problems a marginalized group faces by making the movement about meme rather than the issue
Hey girl feel my sweater, Know what it is made of?, Boyfriend material
When you find a dank meme to send to your friends
Your brain, Your brain reading a meme, A meme about your brain reading a meme, A course about your brain reading a meme
I do not want to live on this planet anymore
This meme is used to describe a successful outcome and achievement, Took out groceries from the car in one trip
There was a spider, It is gone now
Making small edit, Breaking entire page because of one slash
Those misleading puzzle ads you see everywhere are now banned, delicious Finally some good fucking
Bus drivers when they see each other, pilots when they see each other
Gentelmen, I inquire who hath released the hounds?, Remove thyself from mine path wench step aside, step aside, Do not depise the racketeer, Instead depise his sport
When a comment on your meme gets more upvotes than your meme does
Pepe we are number one every other good meme, Baby yoda
You understand now because I explained it to you
Did you ask for moar kindnes on wikipedia
Ladies please contain your orgasm
I can haz cat meems?
To relieve stress, I do yoga�, Just kidding! I dring whisky in my yoga pants
When you see neighbors putting up Christmas decorations before Halloween
Google, History of Arcades, I know what you want! Here is the Wikipedia article on Arcade history, Bing, History of Arcades, Look how cool this interactive map of Peru is, Love me
When people ask where did all your money go you give them this look
Who are you talking to, Punk?
That moment when you find the perfect avocado at the supermarket
How to burn a lot of calories?, Google, Bing
We should stop making making my own meme, Me to me stay up and make meme about it
The internet has rules?, Better follow them!
How could we have been so blind?
Karen you horrific wench release me from this thumbnail imediately
Adult Do you want chicken, Kid no, Adult they are nuggets, Kid, Adult shaped like dinosaurs, Kid I wil take your entire stock
I do not always like comments on Facebook, but when I do, it is to end a conservation
Drogon after Dany said Dracarys the eight two four five th time, Game of Thrones
When you are hungry and someone is trying to be funny
How to make a bomb, Google, Bing, Bath bomb, Cowabunga it is
Homelander I control the Seven, Butcher I control the Boys,  The Deep I control the lobsters
People sitting on the bottom row in a cinema be like
Biden Like heck am I leaving him any ice cream, Barack here take a cone, Obama Joe you know I am lactose into, Biden Like. Heck
I am  not drinking to infinity and beyond, Ten beers later
What is an octopus is just a wet spider
Cheap gas near me, Google, Bing
If you could stop sending me meme that would be great
When somebody adds another plate to the sink while I am washing the dishes
Stop looking at meme and go to bed
Never challenge Freud  to a staring contest
The moment you realise you left your wallet at home
You will not feel sleepy at work if you sleep at work
I do not think that meme what you think it meme
Not sure if fair use or just copied
Oh, your company does not have a content strategy?, Please, keep complaining about your small online following
To meme or not to meme that is the question
If Mary gave birth to Jesus and Jesus is the lamb of God� Did Mary have a little lamb
oh, so you wanna know where meme come from?, That should only take a few seconds
When other people get their food before you
How to safely charge your Galaxy note 7
Yea, if you could go ahead and explain meme, That would be great
When your boss ask for proof you are in hospital
When you have been selling all year and finally get one day off for Christmas
My depression, meme
When your boss asks how you are doing half way through your shift
Begun the Twitter meme wars have
When asked what did you click on, you said nothing, The twelve toolbards in browser determined that was a lie
Me texting Oh my God I love it, Actuall me I do not have any feelings ever
On Facebook you are free to say whatever I want
Ate spaghetti while wearing a white shirt did not get sauce on it
Sees stranded driver, Stop to help
Epstein killed himself but that is none of my business
Monday? Bring it on
I am fine everything is fine
Brace yourselves vocabulary words are coming
Being called cute all the time But you are still single
Some of you have college degrees but still cofuse there, they are, and their but that is none of my business
The, What
endgame, ninety percent, audience score, user ratings one million three hundred seventy eight tousand seven hundred forty four, shrek, ninety one percent, audience score, user ratings sixty two thousand seven hundred sixty four, I am inevitable.
Meme tool
You invent the time machine, Kalm, You choose twenty twenty one immediately, Kalm, The machine says Please select a valid year., mega panik
Toothfairy hides a dollar under my pillow, Six year old me tears it in half Now I have two dollars!, Stonks
What do you meme?, An adult party game for meme lovers
I only work in black and sometimes very, very dark grey
So mom, we met on Roblox  
Not sure if user is stupid or design is just bad
When you beat up a homeless man so he gets a nice bed in the hospital, Gud person
Chip, Friend chip, Relation chip, Censor chip
One piece fans when you did not watch nine hundred episodes, Isekai fans risking their lives to ask the cashier for ketchup
When everyone calls you the stonks meme but you have been around for six years and your true name is 
I am a meme
Me That test was really hard. Freind Yea the problems on the back were really hard, The, What
Go hunting ruin everything for everyone
Vector meme faces, Epic win, Pfftch, Awww, Whyyyy, Red eyes, Not okay smile, Crying, Sure, Baby, Smile, Sad, Surprised Kid, Hehehe, Concentrated, Must Resist, Derpina, Horror, Open Mouth, Questioning, Herp, I See What You did, Happy, Not Okay, Cuteness Overload!, Unhappy, Little Kid, Suspicious, Dude Come on, Wide Open, Wait., Are You Fucking, Kidding Rage
In the United Kingdom they drive on the left, where I live we drive on what is left
New feminist memes on Reader
Creates a strong password, Calls for help to recover it
Meme generator
eh?
When life hands you potatoes make vodka
Dreams did not make us kings, Dragons did!, Yeah, well, Hurricaine Gloria did not break the porch swing. Monica did!
Eye tracking! A B Testing! Only aliens could have invented those techniques
We will rule the world, Then I will say, I nevered liked you boss, I nevered liked you boss
Me, Something on the internet, is this a meme?
Those who know  Those who do not won September twenty twenty one Meme of the Month!, Those who voted for it, Those who did not
If Earth was ten feet closer to the sun, we would all burn up., People on Trampolines, Pani, Kalm
It took you fifteen minutes to get home. Google maps said it takes twelve. Who is she?
It is chicken nuggets, chicky nuggies
Literally nobody, Compact Disc Projekt Red, Stonks
When you ask your crush out and she says I like you as a brother but then you realize that you are in Alabama
Troll faces
Marketers!, Why you no use meme marketing?!
Oh you found some internet memes You must be funny
Joining the game vs a six hundred rated player, Discovering it is Hikaru starting out a speedrun
When you think you been working for four hours and it has only been seventeen minutes.
Six year old me after the waitress drew a smiley face with ketchup on my burger
Your next challenge is the psat exam
Novelty tees, Meme retailers, Custom meme merchandise
When you finally discover who has been sabotaging you all along
You do not say?
And veryone loses their minds
When the stonks meme starts dying and your memes get no where, Stinks
one point five million people interesting
I am on a seafood diet, I see food and I eat it
Computers cannot make memes
Walking back from work, I stopped on a bridge for a minute to relax, because there was a very nice view of a sunset, autumn leaves a train coming in the distance a guy came behind me, and said dude can you hurry up? I want to jump too
Evil Mlk be like I have a nightmare
Why notZoidberg
Asking mom twenty dollars for a game, Mom buying five hundred dollars purse
My responsibilities, Me, pretending to be an adult, memes
Oh, you wrote an article about memes?, Please, tell me more about how original you are
Me I am so full, I cannot eat any more turkey, Me five minutes later
I put redbull in my coffee this morning instead of water and now I can see noises
First it was natty seltzer. Now it is bud lite seltzer., Stop trying to make seltzers happen. It is never going to happen
So do you need a UX designer or a Ul designer?, there is a difference? 
You ask me and I will answer
Me trying to work my friends
Me at thirty asking kids what they want to be when they grow up because I am still looking for ideas
You misspell one search term and everyone loses their minds
I am so proud I could cry, Now let us kill that goal
The world right now, Art. Dealers anyone want to buy a painting?
Flamingo, Flaminstop
Grandparents be like one little snack before you go home
Solar eclipse, me, scientific evidence supporting the dangers of starting at the sun
Usability heard of it?
James Harden on his way out of Houston
Redditors choosing what to comment, cum
Friend posts his photo, the web does the rest
Best personality competition, You got this. Champion. Nobody can hate us vegans., Meat is murder, Anime
Asks you to be bridesmaid makes you pay for the dress
Mondays� Am I right?
One does not simply understand all memes
A meme is not a meme until it is a meme
I worked in a shampoo factory for five years, our sales were not so hot. So our management told the chem department to increase the drying and oil neutralizing properities of ourmain shampoo line, which causes a lot more dandruffs for most people after that, our anti dranduff shampoo line sales really took off
Me in my house as the entity that claims to be my brother is outside begging to let him in, all the while my brother is upstairs sleeping
Me after finally going
That moment you realise your dog is way cooler than you!
Me I need more friends, Me also isolating myself every night
Average anime fan, Average cartoon enoyer
I hate clowns., Why?, They taste funny.
Gran Turismo six fans explaining how gran turismo six is better than gran Turismo five
People that went to Infinity, People that went Beyond, People that wasted all taht academy training
Twitter, Whatsapp, Instagram, Facebook
That face you make when your parents are actually cousins
So you made an exhibition about memes that sounds so interesting
What introverted, intutive, feeling, judging look like during small talk, What they feel like inside
Ronda Rousey is back!, Aaaand now she has gone
Mom told me not to tocu it
Ermahgerd rewlerbrades
We need another in person meeting?, False. Asynchronous video shareouts are a great option.
When your boss emails you and asks to hop on a quick video call.
Writing a meme, Writing memes for a living, Realizing your life is essentially one endless meme
talking to you after a long day of not being able to talk to you, me
atiny oppa!, Hongjoong, Seonghwa
if society is consuming memes and brands are built by society, Then why are brands not doing meme marketing?
Sharing my feelings, Sharing memes about how mentally unstable I am
Grand theft auto trilogy, Grand theft auto trilogy definitive edition
